# Supplementary material for: 4-(1H-Tetra­zol-5-yl)benzene-1,3-diol
Source: Acta Crystallogr Sect E Struct Rep Online. 2013 Feb 16;69(Pt 3):o380. doi: 10.1107/S160053681300411X (PMC3588469; doi:10.1107/S160053681300411X)
Supplement: Supplementary file 3 [file e-69-0o380-Isup3.hkl]

# 
# h,k,l, Fc-squared, Fo-squared, sigma(Fo-squared) and status flag 
# 
data_I
_shelx_title ' ljs78-1 in Pccn' 
_shelx_refln_list_code          4 
_shelx_F_calc_maximum      133.33 
_exptl_crystal_F_000       736.00 
_reflns_d_resolution_high  0.6850 
 
loop_ 
 _symmetry_equiv_pos_as_xyz 
 'x, y, z' 
 '-x+1/2, -y+1/2, z' 
 '-x, y+1/2, -z+1/2' 
 'x+1/2, -y, -z+1/2' 
 '-x, -y, -z' 
 'x-1/2, y-1/2, -z' 
 'x, -y-1/2, z-1/2' 
 '-x-1/2, y, z-1/2' 
 
_cell_length_a    16.1094 
_cell_length_b     7.2931 
_cell_length_c    12.8708 
_cell_angle_alpha  90.000 
_cell_angle_beta   90.000 
_cell_angle_gamma  90.000 
 
_shelx_F_squared_multiplier     1.000 
 
loop_ 
 _refln_index_h 
 _refln_index_k 
 _refln_index_l 
 _refln_F_squared_calc 
 _refln_F_squared_meas 
 _refln_F_squared_sigma 
 _refln_observed_status 
   2   0   0     2779.47     2756.60    153.22 o 
   4   0   0     1164.37     1185.53     36.58 o 
   6   0   0     1943.72     2040.75     89.86 o 
   8   0   0     1852.14     2201.99     41.05 o 
  10   0   0      107.94      133.05      5.98 o 
  12   0   0      354.20      324.49      9.77 o 
  14   0   0      131.48      130.35     11.92 o 
  16   0   0        4.31        0.50     10.13 o 
  18   0   0      206.63      198.63     16.06 o 
  20   0   0        3.61       -5.69     11.81 o 
  22   0   0       21.39       14.39     14.75 o 
   1   1   0      717.38      763.94     16.64 o 
   3   1   0      297.81      271.10     11.02 o 
   5   1   0      118.88      139.45      5.61 o 
   7   1   0       67.24       99.69      3.58 o 
   9   1   0      423.48      438.56      8.93 o 
  11   1   0      401.54      420.55      9.31 o 
  13   1   0      307.68      294.58      8.53 o 
  15   1   0      127.49      150.96      8.03 o 
  17   1   0      202.67      191.98     14.27 o 
  19   1   0        6.36       -3.37      8.47 o 
  21   1   0       19.26        8.56      9.95 o 
  23   1   0        2.31      -10.20     10.71 o 
   4   2   0        3.62       10.50      3.33 o 
   6   2   0       21.96       36.27      4.07 o 
   8   2   0       57.65       98.53      5.13 o 
  10   2   0       20.29       25.59      4.40 o 
  12   2   0        0.64       -4.17      4.17 o 
  14   2   0       47.84       36.79      6.48 o 
  16   2   0      141.80      153.29     10.95 o 
  18   2   0        9.23        9.89      7.30 o 
  20   2   0       76.34      104.88     10.63 o 
  22   2   0        0.05      -12.32     12.32 o 
   1   3   0      511.84      504.87      9.89 o 
   3   3   0      269.46      284.77     14.46 o 
   5   3   0      270.64      253.32     16.21 o 
   7   3   0      158.11      151.78      6.68 o 
   9   3   0        1.62       -2.58      4.47 o 
  11   3   0       73.14       82.56      6.33 o 
  13   3   0       28.34       19.42      6.41 o 
  15   3   0       24.41       12.60      6.65 o 
  17   3   0      221.14      271.61     14.51 o 
  19   3   0       95.35      102.46     11.42 o 
  21   3   0       86.47       94.54     14.40 o 
   0   4   0     2062.19     1929.41     64.53 o 
   2   4   0     7103.43     7062.61    102.97 o 
   4   4   0     5687.10     5578.09    261.12 o 
   6   4   0      813.53      806.71     43.30 o 
   8   4   0      367.62      359.79     29.19 o 
  10   4   0       77.60       76.13      8.22 o 
  12   4   0      158.57      192.69     15.33 o 
  14   4   0        7.26        3.30      9.80 o 
  16   4   0       49.78       71.89     14.15 o 
  18   4   0       23.41       37.58     12.63 o 
  20   4   0       11.12       33.30     15.44 o 
   1   5   0       45.54       44.97      4.40 o 
   3   5   0      132.16      154.03      7.65 o 
   5   5   0        6.10        8.04      5.37 o 
   7   5   0       44.32       54.55      8.50 o 
   9   5   0       59.56       56.20     12.18 o 
  11   5   0      148.98      208.91     20.14 o 
  13   5   0       67.81       85.40     11.88 o 
  15   5   0       73.97      122.55     13.64 o 
  17   5   0      111.92      146.72     28.81 o 
  19   5   0        2.89      -12.71     12.71 o 
   0   6   0        0.86       -5.05      5.05 o 
   2   6   0       28.07       25.03      7.18 o 
   4   6   0     1136.47     1068.68     40.43 o 
   6   6   0      661.25      649.97     22.23 o 
   8   6   0       61.42       42.45     11.53 o 
  10   6   0       13.04        0.11     10.73 o 
  12   6   0       13.81        8.11     10.88 o 
  14   6   0        9.24       19.15     11.16 o 
  16   6   0        0.94       -6.56     11.56 o 
  18   6   0       43.09       42.92     15.47 o 
   1   7   0        1.33      -10.89     10.89 o 
   3   7   0        2.30       -6.30      7.15 o 
   5   7   0       19.92       34.59     10.71 o 
   7   7   0        1.33       -9.81      9.81 o 
   9   7   0       56.64       76.07     14.54 o 
  11   7   0        0.41      -11.94     11.94 o 
  13   7   0       26.36       31.77     14.41 o 
  15   7   0       10.17       11.06     12.83 o 
  17   7   0        0.02      -16.41     16.41 o 
   0   8   0        3.25       16.37     24.61 o 
   2   8   0       75.09       54.55     19.99 o 
   4   8   0       10.09       -4.46     13.54 o 
   6   8   0      404.10      369.25     32.42 o 
   8   8   0       11.30       15.93     18.92 o 
  10   8   0        1.42      -12.10     12.10 o 
  12   8   0        3.41        5.50     13.85 o 
  14   8   0       20.32        5.62     22.87 o 
   1   9   0        9.05       21.93     20.52 o 
   3   9   0        2.35       -4.66     19.23 o 
   5   9   0        4.82       27.09     29.06 o 
   7   9   0       65.34       71.60     22.43 o 
   9   9   0        0.24        7.60     18.80 o 
  11   9   0        0.37       -6.16     14.72 o 
   0  10   0       36.40       39.72     33.51 o 
   2  10   0        0.88       32.52     33.28 o 
   4  10   0        2.00       97.55     36.26 o 
   6  10   0        3.18       90.56     36.19 o 
   1   1   1      426.34      385.72     48.44 o 
   2   1   1     2049.00     2151.64     53.39 o 
   3   1   1     2444.76     2392.75     55.72 o 
   4   1   1      589.92      620.25     17.72 o 
   5   1   1      340.61      337.33      7.23 o 
   6   1   1     1066.87     1101.27     18.13 o 
   7   1   1       11.34       12.39      1.58 o 
   8   1   1     2094.37     2279.44     26.91 o 
   9   1   1       80.95      100.33      4.08 o 
  10   1   1       83.72      104.62      3.37 o 
  11   1   1      430.95      429.22      5.64 o 
  12   1   1       86.67       88.97      3.69 o 
  13   1   1      135.53      148.51      4.86 o 
  14   1   1        2.60        1.01      3.39 o 
  15   1   1       65.16       77.94      4.76 o 
  16   1   1      588.19      561.63     10.38 o 
  17   1   1        9.40        5.79      4.54 o 
  18   1   1        6.36       -2.85      5.10 o 
  19   1   1       97.87      122.41      8.45 o 
  20   1   1        5.60        3.20      6.47 o 
  21   1   1       72.10       77.17      9.76 o 
  22   1   1       44.64       39.77      8.19 o 
  23   1   1        1.27       -8.09      8.09 o 
   1   2   1    17777.52    18287.36    308.49 o 
   3   2   1      124.62      154.89      7.30 o 
   4   2   1       88.05       88.10      5.17 o 
   5   2   1      367.62      380.62     15.16 o 
   6   2   1       58.67       98.86      3.49 o 
   7   2   1       86.64      107.11      4.28 o 
   8   2   1      693.60      715.12     13.44 o 
   9   2   1       35.53       47.30      2.46 o 
  10   2   1     2068.47     2115.74     41.12 o 
  11   2   1       97.80      116.05      4.44 o 
  12   2   1       44.00       62.71      4.25 o 
  13   2   1       69.35       78.76      4.44 o 
  14   2   1       73.88       76.01      4.87 o 
  15   2   1       66.06       73.45      5.57 o 
  16   2   1       17.33       21.92      4.84 o 
  17   2   1       23.03       33.55      5.18 o 
  18   2   1        0.03       -4.59      4.59 o 
  19   2   1        0.12       -5.54      5.54 o 
  20   2   1        1.19       -6.31      6.31 o 
  21   2   1        4.37       -7.46      7.46 o 
  22   2   1        1.43       -8.10      8.10 o 
  23   2   1        8.89       -4.95     17.60 o 
   1   3   1      106.60       94.91      2.97 o 
   2   3   1      231.29      196.06      3.83 o 
   3   3   1      183.56      180.09      5.41 o 
   4   3   1      363.69      385.06     11.51 o 
   5   3   1      737.25      709.88     28.19 o 
   6   3   1     1028.74     1042.87     43.31 o 
   7   3   1       49.82       56.26      4.09 o 
   8   3   1        6.74        7.05      2.96 o 
   9   3   1      301.16      309.09     12.17 o 
  10   3   1      205.73      210.64      6.39 o 
  11   3   1       21.59       27.56      4.01 o 
  12   3   1      113.56      125.27      6.55 o 
  13   3   1       57.69       58.30      5.09 o 
  14   3   1      170.77      190.62      7.78 o 
  15   3   1        8.07        9.04      5.13 o 
  16   3   1       14.15        9.24      5.33 o 
  17   3   1        0.01       -3.75      5.38 o 
  18   3   1       58.70       52.29      6.80 o 
  19   3   1       27.59       25.62      7.35 o 
  20   3   1       29.66       30.90      8.28 o 
  21   3   1        1.88       -7.80      7.80 o 
  22   3   1        3.90       -9.19     10.77 o 
   1   4   1        6.42        5.25      2.91 o 
   2   4   1     2101.03     2082.43     34.20 o 
   3   4   1     2851.46     2799.19     45.32 o 
   4   4   1     3628.49     3622.45     84.04 o 
   5   4   1       67.31       79.17      4.25 o 
   6   4   1      320.01      311.15     11.01 o 
   7   4   1        1.63       -3.10      3.10 o 
   8   4   1      352.84      339.63     14.60 o 
   9   4   1      101.64      136.82      9.77 o 
  10   4   1        3.82       -3.75      4.15 o 
  11   4   1        3.32       -5.17      5.17 o 
  12   4   1       38.32       37.15      6.51 o 
  13   4   1       91.11      104.50      7.95 o 
  14   4   1        0.02       -4.10      5.59 o 
  15   4   1      104.89      138.83      9.45 o 
  16   4   1        0.87       -3.89      7.41 o 
  17   4   1        4.29       -7.27      7.27 o 
  18   4   1        0.00       -0.78      7.52 o 
  19   4   1       45.45       55.80      9.45 o 
  20   4   1        1.98       -7.80      7.80 o 
  21   4   1       18.53       10.84      8.98 o 
   1   5   1      166.00      153.20      4.72 o 
   2   5   1        4.56        0.29      2.57 o 
   3   5   1        8.08        8.88      3.24 o 
   4   5   1      517.68      494.55      9.46 o 
   5   5   1        1.04        0.28      3.97 o 
   6   5   1        0.24       -3.39      4.06 o 
   7   5   1        4.68       -0.59      4.39 o 
   8   5   1       13.65       16.34      5.17 o 
   9   5   1       93.83      108.39      8.62 o 
  10   5   1        7.27       -0.76      6.78 o 
  11   5   1        2.33       -6.37      6.37 o 
  12   5   1      206.05      204.16     10.41 o 
  13   5   1       10.89       12.39      7.51 o 
  14   5   1       21.16        7.92      7.37 o 
  15   5   1        0.51       -4.62      7.43 o 
  16   5   1       23.66       37.51      8.85 o 
  17   5   1        0.91       -4.48     10.37 o 
  18   5   1        5.50        5.45      8.73 o 
  19   5   1       26.57       11.23      9.38 o 
  20   5   1       49.38       42.47     11.95 o 
   1   6   1        3.92       -3.47      3.47 o 
   2   6   1       52.29       56.71      6.13 o 
   3   6   1      165.44      184.81      7.57 o 
   4   6   1     1778.07     1722.85     38.26 o 
   5   6   1      478.59      478.35     11.08 o 
   6   6   1      155.25      164.73      8.39 o 
   7   6   1        4.29       -5.82      6.49 o 
   8   6   1        6.68        2.48      6.94 o 
   9   6   1      110.64      124.44     11.94 o 
  10   6   1      102.79      120.89     12.04 o 
  11   6   1       67.01       74.21     11.05 o 
  12   6   1       14.76       -0.27      7.38 o 
  13   6   1       66.60       74.43      9.55 o 
  14   6   1       74.76       70.73      9.25 o 
  15   6   1       11.32        7.78      8.20 o 
  16   6   1        0.10       -6.32      8.17 o 
  17   6   1       58.05       81.07     10.98 o 
  18   6   1        7.50        7.97     11.58 o 
  19   6   1        0.38       -9.27      9.27 o 
   1   7   1        5.80       -8.91      8.91 o 
   2   7   1       15.20        5.35      7.30 o 
   3   7   1       15.89       10.97      5.96 o 
   4   7   1        0.92       -4.09      6.16 o 
   5   7   1       50.19       60.04      8.93 o 
   6   7   1       30.32       33.56      8.24 o 
   7   7   1       17.82       17.28      8.01 o 
   8   7   1       15.38       11.86      8.18 o 
   9   7   1       13.09       24.77      8.95 o 
  10   7   1       12.49       11.82      8.75 o 
  11   7   1        7.40       -6.31      8.59 o 
  12   7   1       36.77       32.04     10.04 o 
  13   7   1       14.01       11.11      8.99 o 
  14   7   1       10.92        8.88      9.19 o 
  15   7   1       21.28       22.97      9.33 o 
  16   7   1       16.21       12.59      9.37 o 
  17   7   1        4.22       -6.09      9.18 o 
   1   8   1        3.92        3.21     12.31 o 
   2   8   1       17.12       13.33     12.94 o 
   3   8   1        8.69       -2.63     10.62 o 
   4   8   1        0.02       -5.62     10.23 o 
   5   8   1      153.13      144.45     13.22 o 
   6   8   1      159.31      156.43     12.27 o 
   7   8   1      194.89      204.71     13.56 o 
   8   8   1      227.51      240.51     13.90 o 
   9   8   1       16.83        7.92      9.60 o 
  10   8   1        2.18       -9.04      9.04 o 
  11   8   1        8.26        7.05      9.97 o 
  12   8   1        2.20        2.56      9.96 o 
  13   8   1       11.75        0.45      9.52 o 
  14   8   1        9.71        9.13     11.65 o 
  15   8   1       22.55        8.94      9.72 o 
   1   9   1        0.60       22.33     14.38 o 
   2   9   1        1.73        7.30     13.96 o 
   3   9   1       16.33       55.59     17.51 o 
   4   9   1        0.64       38.00     20.28 o 
   5   9   1       25.74       46.26     16.39 o 
   6   9   1        0.10        8.01     13.67 o 
   7   9   1        1.33       10.04     20.62 o 
   8   9   1        0.06       17.24     14.32 o 
   9   9   1        1.94        6.13     10.23 o 
  10   9   1        5.72       18.23     14.25 o 
  11   9   1        1.14        4.92     14.07 o 
  12   9   1        0.04      -11.18     11.18 o 
   1  10   1        2.20       20.95     16.14 o 
   2  10   1        4.75       36.65     19.23 o 
   3  10   1        4.21       67.60     24.04 o 
   4  10   1        8.87       48.41     24.03 o 
   5  10   1       47.45      100.33     26.15 o 
   6  10   1       52.22      111.26     27.20 o 
   7  10   1       51.62      173.34     30.42 o 
   0   0   2     1203.50     1272.16     38.28 o 
   2   0   2        2.62        0.12      1.79 o 
   3   0   2     4020.91     3838.37     71.74 o 
   4   0   2     9791.57     9980.16    165.03 o 
   5   0   2      368.57      330.63      7.07 o 
   6   0   2      299.99      344.42      6.96 o 
   7   0   2       43.79       51.62      3.16 o 
   8   0   2     6807.24     7210.66     92.06 o 
   9   0   2     2694.34     2801.71     38.87 o 
  10   0   2      811.48      812.79     13.05 o 
  11   0   2      170.42      168.76      5.10 o 
  12   0   2      771.44      749.69     12.75 o 
  13   0   2     3179.77     3094.92     45.87 o 
  14   0   2      446.79      387.50     10.88 o 
  15   0   2      220.60      224.18      9.18 o 
  16   0   2      445.82      399.17     12.31 o 
  17   0   2       23.62       37.24     13.21 o 
  18   0   2       60.35       69.35      9.97 o 
  19   0   2        1.12       -7.86      7.86 o 
  20   0   2       61.83       63.19     10.86 o 
  21   0   2        1.69       -4.51     10.52 o 
  22   0   2       19.03       15.35     10.73 o 
  23   0   2        0.04      -10.56     10.56 o 
   0   1   2     3404.06     3292.72     68.86 o 
   1   1   2      621.51      659.17     10.60 o 
   2   1   2     2081.98     2001.55     33.24 o 
   3   1   2      776.19      853.45     24.85 o 
   4   1   2     2077.89     1876.93    143.49 o 
   5   1   2      167.41      187.94      3.76 o 
   6   1   2       52.12       48.78      2.38 o 
   7   1   2      849.06      900.43     10.69 o 
   8   1   2       53.19       76.40      2.61 o 
   9   1   2     1736.69     1873.79     17.74 o 
  10   1   2        0.00       -1.66      1.66 o 
  11   1   2       29.87       34.38      2.44 o 
  12   1   2        5.25        4.37      2.61 o 
  13   1   2        0.06       -2.92      2.92 o 
  14   1   2      272.34      239.50      5.83 o 
  15   1   2      313.31      264.75      6.97 o 
  16   1   2       58.44       70.18      5.59 o 
  17   1   2       42.87       48.19      5.46 o 
  18   1   2       28.94       29.28      5.86 o 
  19   1   2        0.02       -5.06      5.06 o 
  20   1   2        0.34       -6.49      6.65 o 
  21   1   2       10.49        9.26      7.76 o 
  22   1   2        0.20       -7.72      7.72 o 
  23   1   2       45.18       58.47     10.77 o 
   0   2   2      155.69      117.34      9.67 o 
   1   2   2     2979.79     3119.56     46.54 o 
   2   2   2      842.80      798.99     29.33 o 
   3   2   2       22.98       51.11      2.67 o 
   4   2   2       40.42       41.07      2.44 o 
   5   2   2      277.64      268.83     10.00 o 
   6   2   2     4156.36     4279.14     96.88 o 
   7   2   2     1073.76     1035.30     23.19 o 
   8   2   2      920.98      866.01     11.75 o 
   9   2   2        4.67        0.96      1.84 o 
  10   2   2       82.95      101.71      3.55 o 
  11   2   2     1352.85     1352.76     20.55 o 
  12   2   2       60.27       58.93      4.10 o 
  13   2   2      314.35      325.88      6.66 o 
  14   2   2      141.94      158.95      5.87 o 
  15   2   2      247.85      230.77      6.48 o 
  16   2   2      188.15      196.39      7.23 o 
  17   2   2        0.13       -4.55      4.96 o 
  18   2   2       74.44       71.88      7.13 o 
  19   2   2        1.33        3.79      5.84 o 
  20   2   2       64.15       73.57      8.70 o 
  21   2   2        4.11       -7.42      7.42 o 
  22   2   2        3.00       -8.83      8.83 o 
   0   3   2       24.02       14.72      2.55 o 
   1   3   2      817.13      862.47     10.62 o 
   2   3   2      216.90      214.68      4.93 o 
   3   3   2     1042.42      999.00     23.59 o 
   4   3   2      294.07      285.58     11.72 o 
   5   3   2        0.45       -2.21      2.21 o 
   6   3   2      182.85      194.73      5.97 o 
   7   3   2       43.44       50.20      3.19 o 
   8   3   2      337.99      348.32      8.54 o 
   9   3   2     1204.77     1201.26     32.26 o 
  10   3   2        6.27        7.17      3.54 o 
  11   3   2      909.62      851.59     16.07 o 
  12   3   2       63.09       74.29      5.54 o 
  13   3   2      213.76      207.59      8.15 o 
  14   3   2      228.84      201.75      6.88 o 
  15   3   2      247.84      239.22      7.82 o 
  16   3   2       27.06       33.40      6.13 o 
  17   3   2        2.03       -5.66      5.79 o 
  18   3   2      171.13      197.28     13.13 o 
  19   3   2        5.09       -6.26      6.26 o 
  20   3   2        0.37       -7.00      7.00 o 
  21   3   2        0.90       -8.31      8.31 o 
  22   3   2        2.68        1.55     10.10 o 
   0   4   2     2851.86     2816.02     56.83 o 
   1   4   2       36.76       33.51      3.16 o 
   2   4   2       98.21      101.50      4.12 o 
   3   4   2     1918.00     1952.21     34.76 o 
   4   4   2        1.77        2.61      3.48 o 
   5   4   2      339.43      318.85      9.55 o 
   6   4   2      493.34      452.15     15.74 o 
   7   4   2       73.07       75.39      4.28 o 
   8   4   2       12.22        9.13      3.90 o 
   9   4   2      114.22      148.93      9.91 o 
  10   4   2        7.89       10.21      4.60 o 
  11   4   2     1059.04      987.70     19.17 o 
  12   4   2     1048.44      934.60     29.54 o 
  13   4   2        0.01       -5.57      5.57 o 
  14   4   2       29.92       34.43      6.53 o 
  15   4   2        6.18        3.04      6.33 o 
  16   4   2        6.05        3.08      6.43 o 
  17   4   2       99.11      119.68      9.58 o 
  18   4   2      108.25      123.58     11.34 o 
  19   4   2        9.14       -3.10      8.34 o 
  20   4   2        0.14       -8.25      8.25 o 
  21   4   2        0.96       -8.24      8.24 o 
   0   5   2       31.92       39.05      4.31 o 
   1   5   2       39.63       44.46      3.43 o 
   2   5   2      300.78      275.97      8.68 o 
   3   5   2       43.01       56.70      4.18 o 
   4   5   2       54.36       71.89      4.76 o 
   5   5   2      105.42      128.12      6.26 o 
   6   5   2        2.67        3.58      4.17 o 
   7   5   2      573.59      548.00     17.92 o 
   8   5   2        0.01       -4.30      4.30 o 
   9   5   2      326.20      295.61     10.51 o 
  10   5   2       36.02       47.20      6.70 o 
  11   5   2      160.48      183.90      9.15 o 
  12   5   2      137.13      150.49      9.14 o 
  13   5   2       19.66       17.68      7.33 o 
  14   5   2        0.28       -6.69      6.69 o 
  15   5   2       31.01       29.67      8.58 o 
  16   5   2        0.81       -5.04      8.31 o 
  17   5   2       48.35       44.89      9.48 o 
  18   5   2       25.10       30.78      9.45 o 
  19   5   2        3.58       -7.92      8.79 o 
  20   5   2       42.74       21.66     10.09 o 
   0   6   2      116.49      140.69      8.59 o 
   1   6   2        0.20       -3.14      3.14 o 
   2   6   2      229.91      200.47      7.64 o 
   3   6   2       10.34       -4.76      4.76 o 
   4   6   2      147.86      175.61      7.92 o 
   5   6   2      145.08      157.55      7.82 o 
   6   6   2      352.05      329.36     10.52 o 
   7   6   2       10.63        5.40      6.70 o 
   8   6   2      101.72      128.16     11.53 o 
   9   6   2      470.25      456.73     15.73 o 
  10   6   2      201.07      237.61     12.67 o 
  11   6   2        0.19       -7.02      7.02 o 
  12   6   2       82.38       86.89     10.00 o 
  13   6   2        8.07        1.81      7.72 o 
  14   6   2       51.92       61.54     10.02 o 
  15   6   2        1.17       -7.77      8.00 o 
  16   6   2       13.71       -4.89      8.60 o 
  17   6   2        2.56       -6.12      9.40 o 
  18   6   2        2.95       -1.80     10.19 o 
  19   6   2       16.87       -0.39      9.77 o 
   0   7   2       67.45       90.29     20.57 o 
   1   7   2       15.67        0.21      7.92 o 
   2   7   2       17.88       11.01      6.44 o 
   3   7   2       59.41       63.20      8.46 o 
   4   7   2       17.74       15.17      7.05 o 
   5   7   2      114.49      113.83      9.42 o 
   6   7   2        0.38       -6.55      6.55 o 
   7   7   2      231.74      240.74     11.99 o 
   8   7   2       13.79       37.40      8.83 o 
   9   7   2       99.66      121.92     11.14 o 
  10   7   2        4.11       -8.14      8.14 o 
  11   7   2        1.73       -6.37      7.96 o 
  12   7   2        1.16        2.05      8.08 o 
  13   7   2       13.29        6.47      8.88 o 
  14   7   2        2.77        0.50      9.06 o 
  15   7   2        0.66       -4.16     12.53 o 
  16   7   2        3.92       10.18      9.35 o 
  17   7   2       22.10       23.05     10.24 o 
   0   8   2        0.34        7.05     17.99 o 
   1   8   2        0.13       16.53     12.63 o 
   2   8   2       96.11      119.63     14.94 o 
   3   8   2       32.81       41.63     12.91 o 
   4   8   2       15.56       14.83     10.86 o 
   5   8   2       93.57      104.58     11.65 o 
   6   8   2      120.29      154.15     14.23 o 
   7   8   2       24.85       45.85     10.52 o 
   8   8   2       10.08        7.28      9.30 o 
   9   8   2       14.44        8.21      9.70 o 
  10   8   2       40.90       42.61     10.66 o 
  11   8   2        8.03       -0.84      8.95 o 
  12   8   2        0.00       -4.31     11.80 o 
  13   8   2        0.91        2.50      9.65 o 
  14   8   2       11.25       11.32     12.11 o 
  15   8   2        0.17       -9.55      9.55 o 
   0   9   2       58.44       86.48     28.95 o 
   1   9   2       15.55       30.14     14.60 o 
   2   9   2        2.72       30.32     17.75 o 
   3   9   2        0.03       12.99     16.70 o 
   4   9   2        0.10       -1.20     16.27 o 
   5   9   2        9.42       17.45     16.11 o 
   6   9   2        8.67       -3.33     13.60 o 
   7   9   2       62.23       67.55     16.74 o 
   8   9   2        0.15       10.31     12.25 o 
   9   9   2        3.19       -3.44     18.72 o 
  10   9   2        9.44       10.29     10.83 o 
  11   9   2        0.39      -10.12     13.07 o 
  12   9   2       13.16        2.08     11.64 o 
   0  10   2       14.57       81.62     27.71 o 
   1  10   2        9.80       32.59     30.32 o 
   2  10   2        0.01       20.98     30.92 o 
   3  10   2        0.45       12.85     30.26 o 
   4  10   2        2.02       14.40     30.53 o 
   5  10   2       15.82       95.51     26.85 o 
   6  10   2        4.71       32.26     25.25 o 
   7  10   2        1.82       61.37     40.76 o 
   1   1   3     1725.74     1712.90     24.38 o 
   2   1   3     1643.54     1490.94     20.09 o 
   3   1   3      117.11       74.05      2.34 o 
   4   1   3       42.70       45.97      2.21 o 
   5   1   3     1195.13     1247.92     17.06 o 
   6   1   3        8.82       27.64      2.13 o 
   7   1   3     1979.37     2196.63     22.61 o 
   8   1   3      364.05      327.71      4.53 o 
   9   1   3        3.55        2.58      1.66 o 
  10   1   3       13.47       10.82      2.03 o 
  11   1   3      947.08      989.93     11.00 o 
  12   1   3       70.85       94.11      3.86 o 
  13   1   3     1111.95     1072.74     13.15 o 
  14   1   3      385.88      326.55      6.64 o 
  15   1   3       81.75       74.68      5.45 o 
  16   1   3       32.20       30.14      5.24 o 
  17   1   3       57.84       44.55      5.95 o 
  18   1   3       54.38       53.74      6.80 o 
  19   1   3       15.33       11.98      6.27 o 
  20   1   3       55.47       62.87      8.42 o 
  21   1   3        2.09        2.30      8.21 o 
  22   1   3      163.02      186.28     19.62 o 
  23   1   3        4.54        1.02     10.95 o 
   1   2   3     1151.98     1139.80     14.60 o 
   2   2   3     1601.13     1604.17     29.58 o 
   3   2   3        3.50        0.85      1.68 o 
   4   2   3       54.75       66.65      4.08 o 
   5   2   3       49.02       57.69      3.99 o 
   6   2   3      103.46      108.53      3.41 o 
   7   2   3     1298.55     1261.98     27.78 o 
   8   2   3        0.17       -1.87      1.87 o 
   9   2   3      453.59      426.48      6.68 o 
  10   2   3      453.65      424.86      6.17 o 
  11   2   3      146.19      154.25      4.50 o 
  12   2   3     1263.95     1267.82     17.82 o 
  13   2   3     1047.98     1002.63     15.02 o 
  14   2   3     1052.04      992.80     18.11 o 
  15   2   3      385.07      390.70      8.69 o 
  16   2   3        9.17        6.44      5.15 o 
  17   2   3      103.54      104.71      7.57 o 
  18   2   3        8.83        1.49      6.05 o 
  19   2   3       36.11       34.91      6.96 o 
  20   2   3        0.32       -6.98      6.98 o 
  21   2   3       30.48       40.25      8.59 o 
  22   2   3       60.39       76.80     11.59 o 
   1   3   3     1503.11     1427.90     19.94 o 
   2   3   3      136.67      152.81      4.14 o 
   3   3   3     1711.17     1657.94     49.89 o 
   4   3   3      134.45      122.47      4.70 o 
   5   3   3      239.41      278.58      5.82 o 
   6   3   3       92.93      109.67      5.57 o 
   7   3   3       52.29       59.20      3.60 o 
   8   3   3        1.18       -2.67      2.67 o 
   9   3   3       25.37       32.13      3.50 o 
  10   3   3        0.37       -3.42      3.42 o 
  11   3   3      214.07      217.41      6.60 o 
  12   3   3      284.32      248.90      7.27 o 
  13   3   3       14.44        1.42      5.18 o 
  14   3   3        7.08       -1.39      5.35 o 
  15   3   3      136.86      177.32      8.87 o 
  16   3   3        1.36       -4.10      5.78 o 
  17   3   3        0.06       -6.02      6.02 o 
  18   3   3        0.77       -6.57      6.57 o 
  19   3   3       16.34        2.56      7.70 o 
  20   3   3       93.14      106.11     14.22 o 
  21   3   3        6.35       10.88      8.44 o 
  22   3   3       73.77       97.14     15.69 o 
   1   4   3       27.52       27.30      2.55 o 
   2   4   3       51.78       49.88      3.66 o 
   3   4   3       26.34       33.43      3.72 o 
   4   4   3      384.25      370.43      8.12 o 
   5   4   3      739.82      729.03     18.54 o 
   6   4   3        0.01       -2.30      3.03 o 
   7   4   3       12.34       12.60      3.34 o 
   8   4   3       24.12       32.13      4.38 o 
   9   4   3       65.72       90.20      5.57 o 
  10   4   3     1136.57     1116.59     22.02 o 
  11   4   3      491.27      465.16     12.82 o 
  12   4   3       14.53        4.74      5.93 o 
  13   4   3       43.98       40.74      6.44 o 
  14   4   3        0.03       -5.52      5.52 o 
  15   4   3       31.36       31.68      6.86 o 
  16   4   3      158.59      185.16      9.85 o 
  17   4   3       86.77       95.30      9.35 o 
  18   4   3        0.48       -3.88      7.17 o 
  19   4   3       26.03       20.01     11.29 o 
  20   4   3       38.99       56.29     10.97 o 
  21   4   3        7.40       12.39     10.55 o 
   1   5   3      106.56      115.94      4.59 o 
   2   5   3       18.80       19.21      3.45 o 
   3   5   3       54.20       65.01      4.85 o 
   4   5   3      139.37      155.58      5.73 o 
   5   5   3      196.47      194.72      7.05 o 
   6   5   3       82.94      106.83      6.27 o 
   7   5   3      247.01      231.15      7.52 o 
   8   5   3       26.34       27.50      5.40 o 
   9   5   3        2.08       -2.59      5.41 o 
  10   5   3      227.15      230.14      9.18 o 
  11   5   3       48.03       56.26      7.20 o 
  12   5   3        5.04       -3.81      6.15 o 
  13   5   3       40.49       31.49      7.10 o 
  14   5   3        0.48       -3.14      6.44 o 
  15   5   3       42.53       37.12      8.12 o 
  16   5   3        0.72       -7.38      7.38 o 
  17   5   3       71.99       82.00      9.62 o 
  18   5   3        0.43       -4.59      8.22 o 
  19   5   3       15.37       -3.03      9.07 o 
  20   5   3       29.67       22.39     10.01 o 
   1   6   3      109.62      120.90      6.66 o 
   2   6   3       52.88       55.03      5.59 o 
   3   6   3      112.33      119.10      7.81 o 
   4   6   3        8.82       -1.37      5.22 o 
   5   6   3      163.61      170.82      8.14 o 
   6   6   3       35.59       37.08      6.64 o 
   7   6   3        2.30        2.81      6.59 o 
   8   6   3      390.94      396.71     23.74 o 
   9   6   3      370.64      346.63     13.72 o 
  10   6   3        0.67       -6.48      6.48 o 
  11   6   3      131.80      149.52     11.23 o 
  12   6   3       10.86        8.24      8.07 o 
  13   6   3       28.01       32.87      9.64 o 
  14   6   3       18.07       26.23      9.09 o 
  15   6   3        2.74        8.75     10.07 o 
  16   6   3        7.58       -8.63      8.68 o 
  17   6   3       24.96       20.24      9.68 o 
  18   6   3       10.70       -2.58      9.37 o 
  19   6   3       93.73      111.95     20.20 o 
   1   7   3       76.22       72.45      9.49 o 
   2   7   3       22.09       18.86      7.38 o 
   3   7   3       14.29        8.45      7.34 o 
   4   7   3       18.10       17.93      6.99 o 
   5   7   3       37.45       30.99      7.37 o 
   6   7   3       19.36       25.19      7.37 o 
   7   7   3        3.01        1.15      7.16 o 
   8   7   3       67.63      101.92     12.00 o 
   9   7   3        8.63       12.77      9.25 o 
  10   7   3       52.94       63.12      9.88 o 
  11   7   3      132.41      140.34     11.94 o 
  12   7   3        1.56       -1.51      8.65 o 
  13   7   3        0.04       -4.71      8.85 o 
  14   7   3        2.58       11.80     14.19 o 
  15   7   3        2.33       11.91     13.37 o 
  16   7   3        0.03       -2.90      9.36 o 
  17   7   3        4.95       -3.03      9.79 o 
   1   8   3       41.53       47.53     13.68 o 
   2   8   3        7.66       23.64     12.77 o 
   3   8   3        5.63       -1.97     11.99 o 
   4   8   3       52.76       61.35     10.52 o 
   5   8   3        0.47       -9.20      9.20 o 
   6   8   3       98.75      101.99     12.08 o 
   7   8   3      190.66      167.37     12.76 o 
   8   8   3        0.37       -7.09      8.74 o 
   9   8   3      127.17      139.49     12.76 o 
  10   8   3       24.53       21.44      9.89 o 
  11   8   3        0.40       -6.63      9.83 o 
  12   8   3        0.34       -9.16     10.10 o 
  13   8   3        0.92        2.03     15.54 o 
  14   8   3        0.09       13.28     18.69 o 
  15   8   3        2.27       -6.76     14.14 o 
   1   9   3        0.03       14.06     13.99 o 
   2   9   3        1.26       24.51     25.55 o 
   3   9   3        4.21        8.68     17.68 o 
   4   9   3        3.75       -5.33     17.33 o 
   5   9   3       12.87       21.13     14.81 o 
   6   9   3        9.74        8.90     18.42 o 
   7   9   3        0.29      -11.48     11.48 o 
   8   9   3        5.65        6.15     12.74 o 
   9   9   3        8.48       19.26     14.85 o 
  10   9   3        0.00       -4.81     13.10 o 
  11   9   3        2.33        4.11     12.64 o 
   1  10   3        9.54       63.50     22.28 o 
   2  10   3        4.00       22.93     23.45 o 
   3  10   3        0.61       15.98     19.89 o 
   4  10   3       30.62       55.38     25.33 o 
   5  10   3        3.30       56.00     31.67 o 
   6  10   3       50.46      108.15     32.16 o 
   0   0   4     3761.10     3695.36    109.54 o 
   1   0   4     3502.66     3173.24     58.30 o 
   2   0   4     1798.17     1691.72     31.80 o 
   3   0   4      113.95      127.36      4.09 o 
   4   0   4     1534.36     1701.59     26.31 o 
   5   0   4     9494.92     9763.06    127.31 o 
   6   0   4       18.64       13.85      2.43 o 
   7   0   4      104.61      134.35      3.86 o 
   8   0   4      110.56      116.25      3.92 o 
   9   0   4      173.65      169.40      4.50 o 
  10   0   4      685.85      662.47     10.46 o 
  11   0   4      136.08      148.85      7.52 o 
  12   0   4     2569.30     2477.27     34.30 o 
  13   0   4      108.77      151.84      6.45 o 
  14   0   4     3026.07     2822.17     43.70 o 
  15   0   4     1272.13     1179.65     23.61 o 
  16   0   4        2.42       -5.83      5.83 o 
  17   0   4      182.72      187.82      9.86 o 
  18   0   4       16.64       20.36      8.91 o 
  19   0   4        0.92       -4.59      8.66 o 
  20   0   4       20.26       14.48     11.56 o 
  21   0   4       12.09       -7.19     11.40 o 
  22   0   4        0.81       10.94     15.95 o 
   0   1   4     1946.17     1820.17     34.02 o 
   1   1   4       91.35       87.14      2.52 o 
   2   1   4     2275.31     2211.39     25.39 o 
   3   1   4      305.68      308.49      4.40 o 
   4   1   4     2872.46     2979.55     33.60 o 
   5   1   4      240.46      267.95      4.27 o 
   6   1   4       10.72       24.95      2.37 o 
   7   1   4       11.65       25.49      1.92 o 
   8   1   4       37.39       48.25      2.29 o 
   9   1   4      160.18      196.56      3.62 o 
  10   1   4       22.12       13.92      2.69 o 
  11   1   4        6.64        2.57      2.30 o 
  12   1   4      165.49      158.82      4.37 o 
  13   1   4       57.24       81.68      4.03 o 
  14   1   4        6.98        6.40      3.64 o 
  15   1   4       76.38       86.04      5.49 o 
  16   1   4       32.68       25.00      5.20 o 
  17   1   4       65.51       69.10      6.62 o 
  18   1   4        4.74       -1.36      6.20 o 
  19   1   4        0.06       -6.16      6.16 o 
  20   1   4        2.47       -7.44      7.44 o 
  21   1   4        1.72       -8.12      8.12 o 
  22   1   4       49.86       54.96     10.78 o 
   0   2   4     1240.76     1116.93     20.19 o 
   1   2   4      655.23      633.06      7.71 o 
   2   2   4       98.76       91.49      3.43 o 
   3   2   4     3204.87     3082.73     62.33 o 
   4   2   4        3.82        0.10      2.21 o 
   5   2   4      641.40      693.17     11.86 o 
   6   2   4        1.10        1.57      2.15 o 
   7   2   4     1143.95     1126.10     20.59 o 
   8   2   4       38.94       44.25      2.84 o 
   9   2   4       24.34       30.52      2.81 o 
  10   2   4      122.44      139.54      3.93 o 
  11   2   4      207.51      205.21      5.05 o 
  12   2   4      816.91      788.24     13.45 o 
  13   2   4      195.71      179.31      6.64 o 
  14   2   4      850.81      813.76     13.66 o 
  15   2   4        0.56        2.06      5.06 o 
  16   2   4      155.66      174.97      8.04 o 
  17   2   4       57.26       64.25     11.29 o 
  18   2   4        1.51       -5.94      5.94 o 
  19   2   4       25.51       14.77      7.83 o 
  20   2   4        0.13       -7.25      7.25 o 
  21   2   4      107.44      138.76     12.07 o 
  22   2   4        1.64        2.04     10.03 o 
   0   3   4       91.41       92.94      5.14 o 
   1   3   4      107.58      120.85      4.37 o 
   2   3   4      129.41      136.85      4.18 o 
   3   3   4      645.65      639.66     16.49 o 
   4   3   4      402.56      380.21      8.69 o 
   5   3   4     1186.05     1230.60     38.58 o 
   6   3   4      594.41      596.20     13.66 o 
   7   3   4       62.20       97.86      4.37 o 
   8   3   4      175.41      201.73      5.10 o 
   9   3   4      191.97      188.28      5.19 o 
  10   3   4       20.10       28.92      3.75 o 
  11   3   4        1.68       -0.77      4.02 o 
  12   3   4      209.76      194.42      7.39 o 
  13   3   4      138.16      133.56     11.36 o 
  14   3   4       12.78        9.74      5.60 o 
  15   3   4       48.87       59.81      7.07 o 
  16   3   4      129.85      151.35      8.82 o 
  17   3   4       38.41       43.11      7.20 o 
  18   3   4        1.39       -6.50      6.50 o 
  19   3   4       10.26       -2.09      7.61 o 
  20   3   4       63.81       64.18     15.65 o 
  21   3   4       23.27       23.76      9.84 o 
  22   3   4        8.60      -14.39     17.37 o 
   0   4   4       68.18       84.39      5.03 o 
   1   4   4      188.58      180.04      3.91 o 
   2   4   4       20.58       31.71      2.38 o 
   3   4   4      943.12      906.53     22.45 o 
   4   4   4      346.19      324.75      6.87 o 
   5   4   4       48.75       73.74      4.43 o 
   6   4   4        8.25       11.42      3.37 o 
   7   4   4      166.09      168.95      5.76 o 
   8   4   4        7.72        8.77      3.71 o 
   9   4   4      403.94      394.73     14.82 o 
  10   4   4      921.59      857.54     27.03 o 
  11   4   4      158.73      172.45      8.22 o 
  12   4   4        3.26       -0.69      5.41 o 
  13   4   4       16.24        7.24      5.91 o 
  14   4   4        2.60       -5.92      5.92 o 
  15   4   4       72.04       90.65      8.15 o 
  16   4   4      324.51      322.36     15.18 o 
  17   4   4       56.51       66.93      8.45 o 
  18   4   4       64.02       77.65      9.26 o 
  19   4   4        8.46       18.77      8.46 o 
  20   4   4        0.03       -8.08      8.24 o 
  21   4   4      118.22      154.31     18.84 o 
   0   5   4        1.62        7.48      3.80 o 
   1   5   4        4.74        5.52      2.85 o 
   2   5   4      391.19      369.52      8.32 o 
   3   5   4      418.97      410.15      8.31 o 
   4   5   4       14.94        9.04      3.32 o 
   5   5   4      143.68      146.88      6.07 o 
   6   5   4       30.81       34.55      5.35 o 
   7   5   4        7.33        5.40      4.59 o 
   8   5   4        9.80       -0.67      5.25 o 
   9   5   4        1.30       -4.55      5.31 o 
  10   5   4      485.76      434.64     11.59 o 
  11   5   4       44.32       52.72      8.13 o 
  12   5   4        4.79       -0.86      5.96 o 
  13   5   4       13.42       11.71      6.55 o 
  14   5   4        9.30        2.52      6.49 o 
  15   5   4       20.32        9.43      7.54 o 
  16   5   4        8.64        6.01      7.57 o 
  17   5   4        7.96        4.27      8.23 o 
  18   5   4       76.09       73.33     10.22 o 
  19   5   4       54.92       78.20     10.50 o 
  20   5   4       51.68       57.54     10.90 o 
   0   6   4      210.88      208.10     15.58 o 
   1   6   4      140.75      150.43     12.24 o 
   2   6   4        1.55       -4.30      4.30 o 
   3   6   4        4.28       -1.55      3.93 o 
   4   6   4        5.29       -3.69      5.34 o 
   5   6   4       89.63       97.30      7.38 o 
   6   6   4       11.60        2.75      6.17 o 
   7   6   4       56.98       51.85      7.49 o 
   8   6   4      156.00      179.67      9.19 o 
   9   6   4        3.91       -5.15      6.17 o 
  10   6   4       49.62       54.50      7.92 o 
  11   6   4       18.31       13.90      7.10 o 
  12   6   4        7.62        3.32      7.11 o 
  13   6   4       17.84       27.17      8.52 o 
  14   6   4       16.22       23.58     11.07 o 
  15   6   4        9.47       -8.20      8.20 o 
  16   6   4       22.75       28.49      9.54 o 
  17   6   4       14.14       15.17      9.72 o 
  18   6   4       99.01      140.26     17.18 o 
   0   7   4      298.61      281.42     14.71 o 
   1   7   4       51.96       51.59      8.93 o 
   2   7   4       59.70       62.41      9.46 o 
   3   7   4        9.22       -7.32      7.32 o 
   4   7   4       12.85       14.56      9.17 o 
   5   7   4        1.02       -6.74      6.74 o 
   6   7   4       29.62       20.13      7.82 o 
   7   7   4       43.52       39.60      9.31 o 
   8   7   4       34.14       27.43      8.39 o 
   9   7   4       47.39       29.80      9.89 o 
  10   7   4       25.33       24.17     10.17 o 
  11   7   4        8.83       12.61      9.56 o 
  12   7   4        0.00       -2.65     10.61 o 
  13   7   4       10.59       19.79      9.55 o 
  14   7   4        6.69       10.26     12.71 o 
  15   7   4       10.42        6.02      9.56 o 
  16   7   4        3.98       -6.86      9.94 o 
  17   7   4        9.95        0.19     28.98 o 
   0   8   4       18.34        6.37     18.18 o 
   1   8   4        9.01       23.40     13.09 o 
   2   8   4        1.24       12.79     12.49 o 
   3   8   4        1.14      -11.81     12.11 o 
   4   8   4        4.18       -7.78      9.56 o 
   5   8   4        0.89       -8.80      8.80 o 
   6   8   4       22.85       13.84     10.19 o 
   7   8   4       22.39       24.59     10.82 o 
   8   8   4       68.22       67.29     11.24 o 
   9   8   4       15.96       22.74     10.32 o 
  10   8   4        9.16       19.24     10.13 o 
  11   8   4       30.88       27.18     11.70 o 
  12   8   4        0.33        0.48     14.98 o 
  13   8   4        0.34        5.82     14.02 o 
  14   8   4        2.40       12.09     19.69 o 
   0   9   4       90.10      103.90     23.06 o 
   1   9   4       46.59       34.52     18.10 o 
   2   9   4       36.34       61.54     18.87 o 
   3   9   4       15.33       26.60     18.18 o 
   4   9   4        0.22      -12.11     17.23 o 
   5   9   4        0.10       -0.66     14.47 o 
   6   9   4       29.12        6.78     18.42 o 
   7   9   4       36.68       38.31     13.45 o 
   8   9   4       57.06       37.78     17.35 o 
   9   9   4       39.45       36.28     14.34 o 
  10   9   4        6.44       14.19     20.03 o 
  11   9   4        0.48       -2.78     11.98 o 
   0  10   4        3.82      -29.59     36.28 o 
   1  10   4        1.23        6.31     19.91 o 
   2  10   4        0.96       33.36     20.48 o 
   3  10   4        0.38       26.05     20.14 o 
   4  10   4        0.22       29.71     20.91 o 
   5  10   4        0.37       23.42     25.72 o 
   6  10   4        4.74       43.06     47.15 o 
   1   1   5      800.32      800.64      9.52 o 
   2   1   5     4823.63     4778.66     70.38 o 
   3   1   5       14.09        8.70      1.73 o 
   4   1   5      227.77      234.79      4.67 o 
   5   1   5       27.81       31.63      2.10 o 
   6   1   5     2033.91     2243.22     23.21 o 
   7   1   5      129.76      146.79      3.18 o 
   8   1   5      231.66      260.27      3.95 o 
   9   1   5      535.68      531.16      6.29 o 
  10   1   5        0.03       -2.33      2.33 o 
  11   1   5       12.34       10.69      2.81 o 
  12   1   5      132.34      146.95      4.56 o 
  13   1   5      146.56      172.74      5.47 o 
  14   1   5      319.25      315.29      6.95 o 
  15   1   5      397.37      379.59      8.46 o 
  16   1   5       37.22       40.54      6.23 o 
  17   1   5       69.74       85.81      7.62 o 
  18   1   5       26.94       24.54      7.35 o 
  19   1   5        6.10       -2.04      6.74 o 
  20   1   5       82.39       82.63      9.19 o 
  21   1   5        0.09       -9.32      9.32 o 
  22   1   5        0.37      -11.77     11.77 o 
   1   2   5       57.09       78.40      3.09 o 
   2   2   5      585.00      569.15      8.25 o 
   3   2   5      120.93      130.29      4.53 o 
   4   2   5      783.61      760.29     11.56 o 
   5   2   5      506.73      503.45     11.42 o 
   6   2   5      640.89      668.03     15.58 o 
   7   2   5      481.41      454.20      6.91 o 
   8   2   5       25.99       25.20      2.91 o 
   9   2   5       60.62       81.16      3.77 o 
  10   2   5      245.66      224.14      5.02 o 
  11   2   5      681.84      632.12     11.33 o 
  12   2   5      312.97      272.13      6.15 o 
  13   2   5      198.82      192.73      6.40 o 
  14   2   5       25.72       36.16      5.42 o 
  15   2   5        2.29       -0.44      5.04 o 
  16   2   5      595.88      547.52     14.16 o 
  17   2   5       24.46       15.78      5.94 o 
  18   2   5       15.08       17.47      6.66 o 
  19   2   5        0.19       -6.80      6.80 o 
  20   2   5        3.03       -7.60      7.60 o 
  21   2   5      119.16      157.29     11.61 o 
  22   2   5       67.58       91.46     10.95 o 
   1   3   5      401.88      371.03      5.52 o 
   2   3   5       35.70       46.22      2.48 o 
   3   3   5      749.11      741.64     11.65 o 
   4   3   5        0.04       -2.54      2.54 o 
   5   3   5      152.01      154.99      4.67 o 
   6   3   5        1.45       -2.66      2.66 o 
   7   3   5       32.09       35.93      3.42 o 
   8   3   5      119.45      151.88      5.42 o 
   9   3   5        4.41        0.37      2.67 o 
  10   3   5      132.53      153.66      6.35 o 
  11   3   5      419.10      404.48     12.49 o 
  12   3   5      204.89      206.55      7.51 o 
  13   3   5      280.07      254.39      8.60 o 
  14   3   5       99.03      118.59      8.67 o 
  15   3   5       22.67       41.89      6.81 o 
  16   3   5      104.31      116.35      8.43 o 
  17   3   5        5.80       -6.53      6.53 o 
  18   3   5       60.22       51.15      8.05 o 
  19   3   5       27.68       22.65      9.40 o 
  20   3   5        0.90       -0.11     10.04 o 
  21   3   5      144.91      210.43     24.15 o 
   1   4   5       72.98       94.16      3.78 o 
   2   4   5      407.64      411.32      6.92 o 
   3   4   5       89.03       92.69      4.50 o 
   4   4   5        8.02        3.88      3.00 o 
   5   4   5       62.13       85.80      4.97 o 
   6   4   5       24.26       20.64      3.08 o 
   7   4   5       19.37       25.12      4.17 o 
   8   4   5      376.17      375.28     11.17 o 
   9   4   5        5.63        1.71      4.28 o 
  10   4   5      180.30      168.27      6.95 o 
  11   4   5       10.58       13.43      5.37 o 
  12   4   5      236.56      236.29      8.52 o 
  13   4   5      106.16      142.28      8.86 o 
  14   4   5      157.59      183.64      9.39 o 
  15   4   5       20.62       21.21      7.33 o 
  16   4   5       70.05       90.82      8.64 o 
  17   4   5        1.71        0.90      7.39 o 
  18   4   5      132.48      126.06     11.99 o 
  19   4   5      121.86      157.15     14.35 o 
  20   4   5       25.28       19.10     13.89 o 
   1   5   5       37.30       36.82      3.85 o 
   2   5   5      651.34      638.66     10.96 o 
   3   5   5       38.32       47.65      4.66 o 
   4   5   5      140.06      155.48      6.00 o 
   5   5   5       71.52       90.77      6.19 o 
   6   5   5      284.23      294.15     10.31 o 
   7   5   5        1.80       -4.69      4.73 o 
   8   5   5       17.81       15.49      5.78 o 
   9   5   5        3.70       -5.05      5.05 o 
  10   5   5        0.70       -5.31      5.31 o 
  11   5   5      251.07      230.13      8.92 o 
  12   5   5        0.03       -5.77      5.77 o 
  13   5   5      126.83      160.25     11.55 o 
  14   5   5        5.16       -1.44      6.88 o 
  15   5   5        0.44       -6.93      6.93 o 
  16   5   5        1.04       -2.54      7.48 o 
  17   5   5        5.78        6.94      7.97 o 
  18   5   5        9.85       -2.58      8.26 o 
  19   5   5       37.86       51.27     10.15 o 
   1   6   5        2.36       -4.81      4.81 o 
   2   6   5        0.86       -4.48      4.48 o 
   3   6   5        3.08       -4.54      4.54 o 
   4   6   5        1.07       -5.26      5.26 o 
   5   6   5       50.98       48.59      6.65 o 
   6   6   5        4.42       -5.76      6.24 o 
   7   6   5        4.92       -6.34      6.34 o 
   8   6   5      106.46      105.56      8.91 o 
   9   6   5        2.83       -5.99      6.66 o 
  10   6   5      248.74      259.35     11.75 o 
  11   6   5       14.47       18.64      6.96 o 
  12   6   5        9.09        9.45      6.99 o 
  13   6   5      128.51      150.24     11.27 o 
  14   6   5        4.02        2.35      7.29 o 
  15   6   5        2.89       -8.51      8.51 o 
  16   6   5       25.61        5.51      9.32 o 
  17   6   5        1.19       -8.76      8.76 o 
  18   6   5      122.80      145.76     18.02 o 
   1   7   5        4.80        1.75      7.70 o 
   2   7   5      187.95      232.01     18.28 o 
   3   7   5        5.92        2.89      8.80 o 
   4   7   5       13.87        8.38      9.44 o 
   5   7   5        8.81       -5.51      7.31 o 
   6   7   5        0.38       -7.08      7.08 o 
   7   7   5       24.19       23.25      8.23 o 
   8   7   5       88.91       84.75     10.13 o 
   9   7   5      121.29      112.65     11.63 o 
  10   7   5        0.04       -8.70      8.70 o 
  11   7   5       10.36        3.02     10.74 o 
  12   7   5       23.45        7.87     12.75 o 
  13   7   5        2.75        7.96     20.27 o 
  14   7   5       13.86       22.00     24.26 o 
  15   7   5       14.73       19.28     18.11 o 
  16   7   5       12.51        5.44     11.33 o 
   1   8   5        0.21       -9.95     15.49 o 
   2   8   5       21.29       13.58     13.45 o 
   3   8   5       13.99       18.94     10.63 o 
   4   8   5        8.53        0.42     10.04 o 
   5   8   5       10.37       -0.04      9.85 o 
   6   8   5       26.82       20.02     10.79 o 
   7   8   5        4.05       -6.41     10.35 o 
   8   8   5       39.70       31.39     15.29 o 
   9   8   5        0.87        2.54     13.75 o 
  10   8   5        5.86       -2.35     10.27 o 
  11   8   5       13.73       10.23     10.83 o 
  12   8   5        6.90       -6.45     12.49 o 
  13   8   5        0.00       -3.24     12.16 o 
  14   8   5        2.16      -13.41     13.41 o 
   1   9   5        1.47        0.09     18.33 o 
   2   9   5        0.01       -4.77     18.15 o 
   3   9   5        0.19      -11.90     17.91 o 
   4   9   5        0.26       -8.76     14.90 o 
   5   9   5        0.01      -14.99     15.10 o 
   6   9   5        0.12      -11.64     11.64 o 
   7   9   5        6.36       -6.73     12.39 o 
   8   9   5        9.86       -5.20     13.06 o 
   9   9   5        4.14       -9.23     16.66 o 
  10   9   5        0.12      -12.36     15.82 o 
   1  10   5        0.18      -13.90     27.55 o 
   2  10   5        4.72       -6.82     20.32 o 
   3  10   5        5.05       11.36     21.51 o 
   4  10   5       14.12       16.62     20.63 o 
   0   0   6      567.85      430.42     14.54 o 
   1   0   6     1757.65     1707.25     40.65 o 
   2   0   6     2172.55     2326.62     38.20 o 
   3   0   6     1097.69     1118.02     20.86 o 
   4   0   6      137.76      161.59      5.25 o 
   5   0   6     1233.38     1352.10     20.67 o 
   6   0   6     2818.35     2851.18     41.11 o 
   7   0   6      363.23      349.79      7.13 o 
   8   0   6       61.87      101.74      7.15 o 
   9   0   6     2454.02     2377.06     34.52 o 
  10   0   6      710.33      664.80     11.33 o 
  11   0   6        1.29       -3.32      3.61 o 
  12   0   6       10.49       10.36      4.05 o 
  13   0   6        1.28       -4.90      4.90 o 
  14   0   6      574.67      521.86     12.65 o 
  15   0   6       21.01       21.15      7.07 o 
  16   0   6       53.71       59.28      9.02 o 
  17   0   6        4.54        0.36      8.52 o 
  18   0   6       18.63       16.74      9.69 o 
  19   0   6        0.00      -13.14     13.14 o 
  20   0   6        0.69      -10.74     14.49 o 
  21   0   6        2.45       -9.35     16.13 o 
  22   0   6      171.63      171.92     24.53 o 
   0   1   6     4238.90     4222.69     60.08 o 
   1   1   6      169.29      161.39      4.02 o 
   2   1   6       44.67       47.65      2.68 o 
   3   1   6      102.91      100.95      4.15 o 
   4   1   6      350.75      400.56      5.53 o 
   5   1   6      259.38      314.94      4.82 o 
   6   1   6       64.54       89.45      3.97 o 
   7   1   6       57.05       74.67      2.94 o 
   8   1   6       77.65      112.60      3.70 o 
   9   1   6      169.62      176.92      3.87 o 
  10   1   6       48.99       66.57      3.63 o 
  11   1   6      831.72      780.86     10.30 o 
  12   1   6      198.23      196.79      4.99 o 
  13   1   6      527.95      492.39      8.28 o 
  14   1   6       24.01       19.61      4.36 o 
  15   1   6       15.32        6.68      4.45 o 
  16   1   6       22.96       27.70      6.69 o 
  17   1   6       12.45        5.07      5.96 o 
  18   1   6       54.36       52.84      8.33 o 
  19   1   6        7.94       -4.61      7.62 o 
  20   1   6       11.14       -2.13      9.19 o 
  21   1   6       17.31        5.34     12.13 o 
  22   1   6        0.06       -9.69     12.60 o 
   0   2   6     1126.07     1162.27     17.28 o 
   1   2   6      823.28      797.66      9.18 o 
   2   2   6       13.98       33.47      2.51 o 
   3   2   6      896.55      887.32     12.80 o 
   4   2   6     1204.72     1232.24     15.11 o 
   5   2   6      488.17      510.46      8.77 o 
   6   2   6      114.59      117.92      4.48 o 
   7   2   6     1068.88     1009.45     12.43 o 
   8   2   6       21.46       32.84      3.20 o 
   9   2   6      302.64      306.03      5.89 o 
  10   2   6      251.32      245.50      5.39 o 
  11   2   6      325.57      310.01      6.20 o 
  12   2   6      320.00      291.83      6.74 o 
  13   2   6       10.87       -0.21      4.22 o 
  14   2   6        1.59       -4.80      4.80 o 
  15   2   6        0.58       -5.20      5.20 o 
  16   2   6       15.23        8.42      5.68 o 
  17   2   6        0.05       -5.78      5.78 o 
  18   2   6        1.19       -7.03      7.03 o 
  19   2   6        0.76       -6.92      7.99 o 
  20   2   6       36.91       40.56     10.36 o 
  21   2   6       24.98       25.59     10.02 o 
   0   3   6     3286.09     3322.13     51.40 o 
   1   3   6      217.77      210.35      4.43 o 
   2   3   6      428.36      423.25      6.31 o 
   3   3   6      138.59      161.80      3.96 o 
   4   3   6     1393.60     1467.13     23.62 o 
   5   3   6      626.78      643.69     14.28 o 
   6   3   6       76.46       97.91      4.75 o 
   7   3   6      335.29      344.93      8.02 o 
   8   3   6        0.01       -1.60      3.29 o 
   9   3   6       14.76        8.01      3.79 o 
  10   3   6       40.12       41.61      4.62 o 
  11   3   6      110.03      138.78      7.28 o 
  12   3   6      245.08      237.11      7.80 o 
  13   3   6      102.04      124.06      7.56 o 
  14   3   6       89.25      117.39      9.24 o 
  15   3   6       29.52       18.82      6.57 o 
  16   3   6       10.39        1.03      7.39 o 
  17   3   6       36.26       38.93      7.41 o 
  18   3   6       22.45       18.82      7.29 o 
  19   3   6        0.00       -7.53      7.53 o 
  20   3   6        0.11      -10.31     13.18 o 
  21   3   6       61.81       74.99     11.57 o 
   0   4   6      617.99      606.26     12.13 o 
   1   4   6      133.23      144.14      5.61 o 
   2   4   6      215.46      220.55      5.07 o 
   3   4   6      187.60      184.86      7.45 o 
   4   4   6       65.12       85.63      5.26 o 
   5   4   6      335.32      322.74      8.59 o 
   6   4   6       22.47       22.23      3.96 o 
   7   4   6      352.01      355.18      8.49 o 
   8   4   6        8.90        0.26      3.74 o 
   9   4   6       42.53       41.88      5.67 o 
  10   4   6        0.26       -3.29      4.93 o 
  11   4   6      150.59      184.04      7.62 o 
  12   4   6      181.36      183.08      8.29 o 
  13   4   6       42.56       49.69      7.34 o 
  14   4   6       28.86       29.79      7.34 o 
  15   4   6       88.53       83.84      8.85 o 
  16   4   6       43.91       56.50      8.23 o 
  17   4   6        0.02       -5.97      7.32 o 
  18   4   6        5.91       -7.67      7.67 o 
  19   4   6       25.90       10.47      8.18 o 
  20   4   6      122.21      148.05     13.64 o 
   0   5   6      199.45      204.60     16.52 o 
   1   5   6        8.79        2.34      3.68 o 
   2   5   6      160.41      169.77      7.94 o 
   3   5   6       85.44       99.33      6.51 o 
   4   5   6        7.92        9.40      4.35 o 
   5   5   6        5.31       -0.44      4.62 o 
   6   5   6      303.77      287.27      8.67 o 
   7   5   6       34.70       28.03      6.65 o 
   8   5   6        0.67       -5.00      5.00 o 
   9   5   6        3.98       -2.76      5.72 o 
  10   5   6      120.82      145.54      8.00 o 
  11   5   6      142.77      162.38      8.46 o 
  12   5   6       21.51       18.67      6.82 o 
  13   5   6       55.54       51.39      8.09 o 
  14   5   6       98.81      104.94     10.25 o 
  15   5   6       17.87       12.86      8.00 o 
  16   5   6      152.47      191.60     17.61 o 
  17   5   6        3.02       -7.99      7.99 o 
  18   5   6        0.09       -8.12      8.12 o 
  19   5   6      103.31      111.36     14.87 o 
   0   6   6       63.27       75.90     14.65 o 
   1   6   6       11.35        4.53      5.71 o 
   2   6   6      201.36      201.08     11.75 o 
   3   6   6       25.59       28.22      6.02 o 
   4   6   6        6.67       -4.38      5.65 o 
   5   6   6      102.27      123.43      8.95 o 
   6   6   6       39.41       39.41      7.56 o 
   7   6   6       29.74       23.96      7.46 o 
   8   6   6       29.61       24.28      7.58 o 
   9   6   6       50.70       48.06      8.13 o 
  10   6   6        2.37       -6.96      6.96 o 
  11   6   6        3.35       -3.06      7.54 o 
  12   6   6       49.51       60.86      9.36 o 
  13   6   6       11.44       16.03      9.77 o 
  14   6   6       67.80       73.05     10.19 o 
  15   6   6        0.11       -8.05      8.05 o 
  16   6   6        0.05       -8.56      8.56 o 
  17   6   6       71.55       77.08     12.18 o 
   0   7   6        5.15        2.24      9.11 o 
   1   7   6       20.75       19.92     10.92 o 
   2   7   6        0.06       -9.28      9.28 o 
   3   7   6        0.27       -3.67      9.37 o 
   4   7   6       35.26       39.59     10.61 o 
   5   7   6       12.43        2.98      8.92 o 
   6   7   6        9.07       -1.89      7.29 o 
   7   7   6       46.15       48.01      8.74 o 
   8   7   6        7.90       -8.29      8.29 o 
   9   7   6       27.19       30.96     10.26 o 
  10   7   6        3.27        6.07      9.32 o 
  11   7   6       13.50       -0.62      9.59 o 
  12   7   6        7.72       -8.69      8.69 o 
  13   7   6        0.00      -11.84     12.93 o 
  14   7   6       80.57       92.15     15.89 o 
  15   7   6        3.46      -10.87     10.87 o 
  16   7   6       44.35       43.08     26.39 o 
   0   8   6        8.57      -29.14     29.14 o 
   1   8   6        0.72       21.23     16.31 o 
   2   8   6        3.20        2.78     17.89 o 
   3   8   6        6.58        4.20     10.60 o 
   4   8   6        0.00      -10.16     10.40 o 
   5   8   6        5.41      -10.93     10.93 o 
   6   8   6       21.74       21.35     12.15 o 
   7   8   6        9.37       -1.02     11.96 o 
   8   8   6        0.46      -11.82     11.82 o 
   9   8   6        2.64       -2.30     12.41 o 
  10   8   6        9.19        3.99     10.89 o 
  11   8   6        0.20        2.37     11.17 o 
  12   8   6       13.88        5.63     12.27 o 
  13   8   6        0.00       -6.50     14.47 o 
   0   9   6       27.66       21.02     36.68 o 
   1   9   6       15.90      -15.75     26.32 o 
   2   9   6        2.42       -0.95     19.15 o 
   3   9   6       12.01        3.47     19.19 o 
   4   9   6        2.69      -14.95     14.95 o 
   5   9   6        3.79        2.38     15.94 o 
   6   9   6       17.23       24.21     13.16 o 
   7   9   6        8.61        4.59     13.03 o 
   8   9   6        4.77      -12.84     12.84 o 
   9   9   6        0.68       -9.51     16.85 o 
   0  10   6        2.26      -13.34     40.33 o 
   1  10   6        0.63      -28.37     28.37 o 
   1   1   7      322.09      329.76      5.37 o 
   2   1   7     1157.20     1154.40     13.78 o 
   3   1   7     1371.59     1429.37     17.89 o 
   4   1   7       30.50       25.13      2.55 o 
   5   1   7      233.63      254.91      4.62 o 
   6   1   7       25.20       37.31      3.18 o 
   7   1   7      733.98      786.88      9.72 o 
   8   1   7      158.32      159.24      4.97 o 
   9   1   7       22.22       20.93      3.20 o 
  10   1   7     1619.91     1549.41     17.23 o 
  11   1   7      482.66      474.57      7.42 o 
  12   1   7        6.08        2.70      3.77 o 
  13   1   7      141.22      170.97      6.23 o 
  14   1   7       12.25       14.66      4.68 o 
  15   1   7       23.59       15.48      5.19 o 
  16   1   7        0.34       -5.09      5.09 o 
  17   1   7        0.36       -6.36      6.36 o 
  18   1   7       28.87       30.41      8.47 o 
  19   1   7       70.79       80.35     10.97 o 
  20   1   7       26.70        5.69      9.83 o 
  21   1   7       31.98       23.32     13.26 o 
   1   2   7       59.16       68.56      3.62 o 
   2   2   7      121.98      104.36      3.38 o 
   3   2   7      850.63      805.02     10.30 o 
   4   2   7       57.71       58.80      3.17 o 
   5   2   7      162.49      150.73      5.82 o 
   6   2   7      268.98      263.93      5.49 o 
   7   2   7       83.09      106.08      6.88 o 
   8   2   7      752.10      747.75     12.38 o 
   9   2   7      420.41      386.78      7.03 o 
  10   2   7      131.92      160.94      6.18 o 
  11   2   7      110.75      134.63      5.36 o 
  12   2   7        5.80        1.26      3.79 o 
  13   2   7       93.83      109.61      6.45 o 
  14   2   7        2.09       -4.86      4.86 o 
  15   2   7        3.52       -5.09      5.09 o 
  16   2   7      108.47      141.77      8.95 o 
  17   2   7       50.81       65.60      7.94 o 
  18   2   7       47.62       67.45      8.88 o 
  19   2   7        8.05       -8.10      8.10 o 
  20   2   7        1.82      -10.36     10.36 o 
  21   2   7        5.52       -9.45     11.15 o 
   1   3   7       50.14       72.20      3.94 o 
   2   3   7      191.05      197.95      4.54 o 
   3   3   7       20.09       24.61      2.87 o 
   4   3   7      115.62      132.11      5.15 o 
   5   3   7       16.78       18.55      3.66 o 
   6   3   7        3.61        0.47      2.88 o 
   7   3   7        4.90        3.63      3.48 o 
   8   3   7      863.01      823.67     17.06 o 
   9   3   7      664.14      644.87     13.80 o 
  10   3   7      100.96      112.31      6.15 o 
  11   3   7        1.84       -2.60      4.40 o 
  12   3   7      250.96      230.92      7.66 o 
  13   3   7       18.17       14.45      5.75 o 
  14   3   7        0.60       -5.35      5.35 o 
  15   3   7       68.90       82.20      7.68 o 
  16   3   7        2.60       -6.38      6.38 o 
  17   3   7       83.87      103.01      8.58 o 
  18   3   7       18.03        7.56      7.75 o 
  19   3   7        6.82       -2.01      8.00 o 
  20   3   7       11.83       -0.19     11.44 o 
   1   4   7      410.83      391.07      6.71 o 
   2   4   7       19.34       21.38      3.81 o 
   3   4   7        0.14       -1.29      3.87 o 
   4   4   7        7.31        8.07      4.20 o 
   5   4   7      157.11      167.80      6.86 o 
   6   4   7      351.53      335.39     11.09 o 
   7   4   7       54.20       63.66      4.94 o 
   8   4   7      220.67      223.64      7.61 o 
   9   4   7      116.64      130.97      8.09 o 
  10   4   7       36.76       41.57      5.96 o 
  11   4   7        3.20       -3.99      5.35 o 
  12   4   7      145.98      186.59      8.47 o 
  13   4   7      106.16      118.05      7.98 o 
  14   4   7       60.57       72.04      8.35 o 
  15   4   7        2.52       -7.13      7.13 o 
  16   4   7        8.51       -5.49      7.11 o 
  17   4   7        0.78       -5.72      7.40 o 
  18   4   7        8.21       -1.30      7.91 o 
  19   4   7       11.33       -8.38      8.38 o 
   1   5   7       38.81       42.78      4.49 o 
   2   5   7      204.80      222.80      7.57 o 
   3   5   7      159.13      178.16      7.72 o 
   4   5   7        8.20        2.69      4.57 o 
   5   5   7       83.44      120.14      8.08 o 
   6   5   7      148.81      169.66      7.80 o 
   7   5   7        9.45        6.01      6.43 o 
   8   5   7       48.04       56.31      7.70 o 
   9   5   7      110.96      127.06      8.99 o 
  10   5   7        4.46        5.07      6.67 o 
  11   5   7        0.88       -6.16      6.16 o 
  12   5   7       12.99       -0.05      6.73 o 
  13   5   7        0.98       -0.48      7.79 o 
  14   5   7       92.32       87.34      9.40 o 
  15   5   7        3.22       -7.65      7.78 o 
  16   5   7       16.03       12.25      9.27 o 
  17   5   7        7.24       -0.93      8.17 o 
  18   5   7        0.01       -8.31      8.31 o 
   1   6   7        0.73       -6.81      6.81 o 
   2   6   7       45.15       36.50      8.10 o 
   3   6   7       52.12       51.79      8.32 o 
   4   6   7      143.37      161.86      9.15 o 
   5   6   7       60.97       60.83      7.64 o 
   6   6   7      115.06      127.96      9.38 o 
   7   6   7      136.21      135.23      9.73 o 
   8   6   7       37.90       22.26      7.74 o 
   9   6   7        6.77        1.69      7.34 o 
  10   6   7       14.91        6.64      7.59 o 
  11   6   7       13.94       -1.06      7.53 o 
  12   6   7       57.46       46.40     10.11 o 
  13   6   7        2.56       -9.63      9.63 o 
  14   6   7       70.99       65.53     11.49 o 
  15   6   7        7.14       -2.29     10.39 o 
  16   6   7        8.34      -10.23     10.23 o 
  17   6   7        0.23       -8.85     11.41 o 
   1   7   7       64.90       74.66     11.52 o 
   2   7   7        3.85       -1.05     10.70 o 
   3   7   7        1.21       -8.42      8.42 o 
   4   7   7      289.25      301.07     13.89 o 
   5   7   7        0.03       -9.24      9.24 o 
   6   7   7        3.43       -8.64      8.64 o 
   7   7   7        2.02       -7.49      7.49 o 
   8   7   7       78.18       53.00      9.22 o 
   9   7   7       24.23        4.82      8.51 o 
  10   7   7        0.02       -8.08      8.08 o 
  11   7   7       32.89       19.41      9.68 o 
  12   7   7        4.28       -7.93      9.23 o 
  13   7   7        0.11      -14.32     14.65 o 
  14   7   7        0.49       -9.84      9.84 o 
  15   7   7       10.97       -8.09     11.67 o 
   1   8   7        2.16        5.93     13.34 o 
   2   8   7       82.72       95.82     16.16 o 
   3   8   7       20.03       28.65     12.92 o 
   4   8   7      123.29       97.37     15.49 o 
   5   8   7       68.72       69.21     15.61 o 
   6   8   7       43.62       41.19     15.46 o 
   7   8   7        4.91       -7.04     11.75 o 
   8   8   7        3.48      -11.42     11.42 o 
   9   8   7        3.99       -6.64     11.52 o 
  10   8   7        7.75       -1.25     10.50 o 
  11   8   7        5.21        3.26     11.31 o 
  12   8   7        3.54      -11.83     11.83 o 
   1   9   7        0.05      -25.95     26.76 o 
   2   9   7        1.37      -26.27     26.27 o 
   3   9   7        0.00       -1.82     30.39 o 
   4   9   7        9.99        6.01     16.19 o 
   5   9   7        0.01        2.56     19.64 o 
   6   9   7        0.12      -12.60     12.60 o 
   7   9   7        2.87       -7.24     15.62 o 
   8   9   7        0.02      -16.73     17.80 o 
   0   0   8       36.76       84.68     11.58 o 
   1   0   8      353.16      383.47      9.40 o 
   2   0   8      598.82      538.79     11.78 o 
   3   0   8      104.47      113.48      5.37 o 
   4   0   8     1971.57     1735.13     32.73 o 
   5   0   8       94.48      116.70      6.88 o 
   6   0   8       15.02       31.43      4.44 o 
   7   0   8      452.62      435.44      9.46 o 
   8   0   8      529.23      509.04     10.06 o 
   9   0   8     3379.34     3084.73     43.15 o 
  10   0   8        3.50        1.27      4.61 o 
  11   0   8     2043.92     1906.09     33.09 o 
  12   0   8       95.07      111.74      8.91 o 
  13   0   8       23.48       37.51      7.69 o 
  14   0   8       56.82       69.50      8.51 o 
  15   0   8        0.47       -6.98      6.98 o 
  16   0   8       28.64       41.10      9.97 o 
  17   0   8        2.49       -0.24      8.89 o 
  18   0   8      316.16      331.08     16.84 o 
  19   0   8       24.95       21.90     12.35 o 
  20   0   8       32.64       33.55     18.94 o 
  21   0   8       29.16       14.83     19.02 o 
   0   1   8     1567.18     1436.79     29.86 o 
   1   1   8       42.72       59.71      3.27 o 
   2   1   8      519.58      506.86      7.51 o 
   3   1   8       10.51       13.73      2.50 o 
   4   1   8       33.06       32.27      2.98 o 
   5   1   8      346.13      336.56      5.54 o 
   6   1   8       88.29       98.42      4.73 o 
   7   1   8      276.71      257.25      5.29 o 
   8   1   8      684.74      609.97      9.29 o 
   9   1   8      213.48      201.55      5.14 o 
  10   1   8       18.46       28.22      4.02 o 
  11   1   8      161.87      182.44      8.55 o 
  12   1   8       94.93      110.24      6.13 o 
  13   1   8        0.22       -4.19      4.19 o 
  14   1   8        0.09       -4.55      4.55 o 
  15   1   8        3.36       -5.31      5.31 o 
  16   1   8        6.09       -5.39      5.39 o 
  17   1   8        1.17       -7.10      7.10 o 
  18   1   8        4.36       -9.05      9.05 o 
  19   1   8       27.77       31.62     10.48 o 
  20   1   8        2.70      -10.62     10.62 o 
  21   1   8       20.57      -11.41     11.41 o 
   0   2   8      414.44      395.51      8.81 o 
   1   2   8      108.87      144.51      6.10 o 
   2   2   8      257.64      239.64      4.80 o 
   3   2   8        4.40        5.59      2.59 o 
   4   2   8       16.66       19.96      2.91 o 
   5   2   8      165.88      170.27      4.81 o 
   6   2   8       48.39       59.32      4.13 o 
   7   2   8      722.35      648.61     11.65 o 
   8   2   8      120.64      145.21      5.91 o 
   9   2   8     1539.68     1448.47     20.21 o 
  10   2   8        2.72       -0.56      3.92 o 
  11   2   8      706.14      638.83     10.54 o 
  12   2   8        1.39       -4.64      4.64 o 
  13   2   8       89.75      104.27      6.63 o 
  14   2   8        7.84        2.37      5.09 o 
  15   2   8        1.24       -5.36      5.36 o 
  16   2   8       63.11       78.66      8.14 o 
  17   2   8       11.04       -2.15      8.14 o 
  18   2   8        8.35        7.08      8.82 o 
  19   2   8       14.98        7.90      9.39 o 
  20   2   8       69.89       52.81     13.09 o 
   0   3   8      251.05      228.18      6.91 o 
   1   3   8       46.60       66.44      3.72 o 
   2   3   8      102.05      109.65      4.16 o 
   3   3   8      110.29      127.00      6.73 o 
   4   3   8       41.68       63.46      4.80 o 
   5   3   8      107.40      130.39      5.83 o 
   6   3   8       71.25       74.23      4.97 o 
   7   3   8       31.62       32.26      4.48 o 
   8   3   8      777.00      700.30     11.11 o 
   9   3   8       27.93       14.84      4.51 o 
  10   3   8       16.88       11.91      4.80 o 
  11   3   8       43.84       52.35      6.20 o 
  12   3   8      187.20      205.99      8.39 o 
  13   3   8       80.49       85.90      7.25 o 
  14   3   8        0.26       -5.65      5.65 o 
  15   3   8        9.46        1.16      6.72 o 
  16   3   8        8.92        4.18      6.99 o 
  17   3   8       68.61       96.16      9.00 o 
  18   3   8       34.34       42.39      8.75 o 
  19   3   8        1.76       -8.74      8.74 o 
  20   3   8        2.74       -9.86      9.86 o 
   0   4   8       75.00       86.53      7.31 o 
   1   4   8       34.69       40.98      4.05 o 
   2   4   8       79.09       85.42      5.77 o 
   3   4   8       16.12       13.94      4.55 o 
   4   4   8       44.04       38.05      5.09 o 
   5   4   8      104.66      120.04      6.65 o 
   6   4   8       92.97      107.76      6.22 o 
   7   4   8      674.88      631.91     17.85 o 
   8   4   8      147.14      171.45      7.90 o 
   9   4   8       72.81       59.55      6.11 o 
  10   4   8       53.59       49.73      6.70 o 
  11   4   8       29.56       18.64      6.47 o 
  12   4   8       21.94        9.42      6.46 o 
  13   4   8      297.50      297.82     10.25 o 
  14   4   8      123.76      161.90      9.76 o 
  15   4   8       21.36        6.14      7.37 o 
  16   4   8        8.97        7.00      7.78 o 
  17   4   8       10.41       -0.38      7.92 o 
  18   4   8        0.12       -7.90      7.90 o 
  19   4   8        0.31       -5.45      8.63 o 
   0   5   8      772.31      730.36     20.82 o 
   1   5   8       31.85       46.73      7.89 o 
   2   5   8       91.37      102.84      7.11 o 
   3   5   8        1.74       -2.29      5.36 o 
   4   5   8        3.52       -2.69      4.70 o 
   5   5   8       24.66       27.71      6.54 o 
   6   5   8      553.77      498.82     12.32 o 
   7   5   8      142.42      193.09      9.43 o 
   8   5   8        0.47       -6.30      6.30 o 
   9   5   8      129.14      126.67      8.90 o 
  10   5   8        0.95       -3.82      6.62 o 
  11   5   8       50.64       57.44      7.98 o 
  12   5   8        2.52       -6.99      7.02 o 
  13   5   8        1.59       -7.92      7.92 o 
  14   5   8        6.52        3.53      8.24 o 
  15   5   8       51.70       35.75      9.56 o 
  16   5   8        6.60        0.77      9.39 o 
  17   5   8       22.48       19.81     10.09 o 
  18   5   8        6.41       -8.83      8.83 o 
   0   6   8      369.32      408.54     35.87 o 
   1   6   8       13.08       29.86     10.57 o 
   2   6   8        2.08       -5.45      7.30 o 
   3   6   8        0.17       -0.99      7.56 o 
   4   6   8       64.23       71.80      7.95 o 
   5   6   8       74.62       95.14      8.64 o 
   6   6   8        1.92       -7.02      7.02 o 
   7   6   8       52.24       58.64      8.30 o 
   8   6   8        1.08       -8.24      8.59 o 
   9   6   8        4.65       -6.70      7.23 o 
  10   6   8        0.37       -7.12      7.12 o 
  11   6   8        1.57       -7.39      7.39 o 
  12   6   8        1.90       -6.16      8.31 o 
  13   6   8       50.69       57.40     10.59 o 
  14   6   8       10.08       20.54     10.64 o 
  15   6   8      114.98      111.60     12.63 o 
  16   6   8        1.00      -12.98     17.22 o 
   0   7   8       95.08      108.44     15.69 o 
   1   7   8       44.64       32.63     10.06 o 
   2   7   8       31.46       17.14     10.55 o 
   3   7   8        7.90       12.59     10.31 o 
   4   7   8       15.69        3.80      9.40 o 
   5   7   8       18.39       12.60      9.63 o 
   6   7   8        8.49        3.44      9.35 o 
   7   7   8        3.94       -2.58      7.85 o 
   8   7   8       17.44        0.15      8.42 o 
   9   7   8        0.98       -7.74      7.74 o 
  10   7   8        3.13       -8.08      8.08 o 
  11   7   8       20.11       16.93      9.52 o 
  12   7   8       11.06        0.99      9.45 o 
  13   7   8       12.97       -4.14     10.28 o 
  14   7   8        0.41       -7.59     11.25 o 
   0   8   8       10.31      -16.22     34.10 o 
   1   8   8        2.68      -11.27     16.41 o 
   2   8   8        0.56       -0.42     13.06 o 
   3   8   8        1.53       -2.64     12.83 o 
   4   8   8       11.73       -4.45     13.19 o 
   5   8   8       14.90       11.80     13.48 o 
   6   8   8        0.58        2.56     15.69 o 
   7   8   8       13.46        8.26     18.54 o 
   8   8   8        4.71       -6.43     13.30 o 
   9   8   8        2.62       -9.36     10.80 o 
  10   8   8        9.40       -8.71     17.51 o 
  11   8   8        0.08       -5.94     10.35 o 
   0   9   8        0.19       -9.74     40.62 o 
   1   9   8       10.39       -6.55     28.67 o 
   2   9   8       95.51       80.37     31.46 o 
   3   9   8       33.54       35.48     29.20 o 
   4   9   8       19.75       16.52     16.69 o 
   5   9   8        0.18       17.41     13.42 o 
   6   9   8       54.69       52.82     14.68 o 
   7   9   8        7.31       -9.28     14.67 o 
   1   1   9      164.10      178.53      6.39 o 
   2   1   9     1068.30      948.82     12.56 o 
   3   1   9      354.48      309.57      6.18 o 
   4   1   9       51.46       60.18      3.86 o 
   5   1   9      306.97      286.25      7.29 o 
   6   1   9      252.62      218.32      5.82 o 
   7   1   9       21.94       20.99      3.66 o 
   8   1   9       16.05       13.86      3.79 o 
   9   1   9      250.09      225.02      8.93 o 
  10   1   9      353.54      309.76      7.37 o 
  11   1   9        0.22       -4.49      4.49 o 
  12   1   9      158.19      176.36      7.25 o 
  13   1   9      124.96      127.53      6.78 o 
  14   1   9       44.84       40.06      6.45 o 
  15   1   9       99.98      122.25      8.39 o 
  16   1   9       47.22       35.50      7.28 o 
  17   1   9       26.86       12.62      7.25 o 
  18   1   9       14.81        9.48      9.17 o 
  19   1   9       58.30       79.64     11.87 o 
  20   1   9      104.00      137.94     15.39 o 
   1   2   9       86.19      105.69      4.40 o 
   2   2   9      103.13      126.53      6.30 o 
   3   2   9       95.11       94.26      4.43 o 
   4   2   9      151.02      163.09      6.10 o 
   5   2   9      124.04      145.43      5.80 o 
   6   2   9       22.80       28.04      4.33 o 
   7   2   9      726.95      683.30     10.82 o 
   8   2   9        7.36       -3.79      4.33 o 
   9   2   9        6.73        3.41      4.67 o 
  10   2   9      257.41      251.03      8.31 o 
  11   2   9      546.18      513.71     10.18 o 
  12   2   9      372.56      389.55      8.98 o 
  13   2   9       21.81       27.38      5.82 o 
  14   2   9       25.66       35.24      6.21 o 
  15   2   9        0.03       -6.10      6.10 o 
  16   2   9       82.69       85.03      8.65 o 
  17   2   9        3.71       -8.50      8.50 o 
  18   2   9        9.32       -5.51      9.18 o 
  19   2   9       66.53       54.72     11.12 o 
  20   2   9        0.97      -10.05     10.05 o 
   1   3   9      833.91      773.19     10.52 o 
   2   3   9      347.56      319.71      6.39 o 
   3   3   9       12.70        6.47      5.02 o 
   4   3   9      598.22      540.99     10.00 o 
   5   3   9       31.48       33.32      4.98 o 
   6   3   9       39.98       54.02      5.69 o 
   7   3   9      385.40      339.85      9.23 o 
   8   3   9        4.77       -4.64      5.03 o 
   9   3   9        5.59        9.59      5.54 o 
  10   3   9        0.53       -5.37      5.37 o 
  11   3   9       16.51        4.15      5.55 o 
  12   3   9        0.61       -5.53      5.53 o 
  13   3   9       22.61       15.97      6.35 o 
  14   3   9       27.90       18.07      6.66 o 
  15   3   9        7.87       -6.50      6.50 o 
  16   3   9        0.08       -7.11      7.11 o 
  17   3   9       75.72       73.99      9.50 o 
  18   3   9       19.68       18.50      9.39 o 
  19   3   9        5.67      -10.33     10.33 o 
   1   4   9      178.02      190.63      6.88 o 
   2   4   9      186.94      222.34      8.50 o 
   3   4   9       49.51       54.31      5.75 o 
   4   4   9       65.55       78.73      7.00 o 
   5   4   9      356.40      337.21     10.77 o 
   6   4   9        4.68       -2.36      6.33 o 
   7   4   9      443.47      422.17     12.25 o 
   8   4   9      161.40      188.41      9.15 o 
   9   4   9       15.90        9.05      6.51 o 
  10   4   9       24.52       32.12      7.28 o 
  11   4   9      145.16      168.33      9.12 o 
  12   4   9        0.05       -6.23      6.23 o 
  13   4   9      115.19      120.42      9.23 o 
  14   4   9        0.24       -7.00      7.00 o 
  15   4   9       23.89       14.33      8.83 o 
  16   4   9       25.23       20.39      8.53 o 
  17   4   9       22.38       10.98      8.32 o 
  18   4   9        4.73       -8.47      8.47 o 
   1   5   9       14.20       21.71      8.92 o 
   2   5   9      145.73      168.36      9.63 o 
   3   5   9       74.52       84.31      7.32 o 
   4   5   9        1.35       -6.64      6.64 o 
   5   5   9       46.71       40.77      7.82 o 
   6   5   9        2.57       -2.84      6.65 o 
   7   5   9      119.30      157.65      9.50 o 
   8   5   9       27.13       17.52      7.20 o 
   9   5   9       18.21       13.17      7.38 o 
  10   5   9      168.67      192.20     10.06 o 
  11   5   9        3.72       -7.26      7.26 o 
  12   5   9        6.93       -7.44      7.44 o 
  13   5   9        1.36       -7.85      7.85 o 
  14   5   9        5.86       -3.88      9.15 o 
  15   5   9       15.56        5.41      9.68 o 
  16   5   9      117.43      125.64     18.06 o 
  17   5   9        2.44      -10.34     10.34 o 
   1   6   9       15.92       12.21     10.91 o 
   2   6   9       77.34       78.24     10.95 o 
   3   6   9       56.58       46.73      8.87 o 
   4   6   9        5.26        0.89      8.53 o 
   5   6   9      346.34      320.09     11.05 o 
   6   6   9      182.76      185.15     10.21 o 
   7   6   9        7.68        1.29      7.47 o 
   8   6   9        5.24       -7.25      7.25 o 
   9   6   9        1.07       -7.14      7.69 o 
  10   6   9        9.10        9.28      8.17 o 
  11   6   9        2.84       -7.87      7.87 o 
  12   6   9       20.18        3.22      8.80 o 
  13   6   9       76.46       59.86     11.70 o 
  14   6   9        0.07       -7.48     11.26 o 
  15   6   9       11.99       -2.99     11.86 o 
   1   7   9       71.82       74.65     12.62 o 
   2   7   9        0.98      -10.06     10.06 o 
   3   7   9       13.37       -2.84     10.67 o 
   4   7   9      177.09      182.97     13.35 o 
   5   7   9      123.68      122.14     12.58 o 
   6   7   9        7.61        2.91      9.70 o 
   7   7   9       20.71        3.21     10.04 o 
   8   7   9       18.04       11.48      8.64 o 
   9   7   9        0.01       -8.40      8.40 o 
  10   7   9        4.62       -3.96      8.87 o 
  11   7   9        0.83       -8.85      8.85 o 
  12   7   9       47.68       38.23     11.15 o 
  13   7   9        0.01      -11.42     11.42 o 
   1   8   9       49.28       41.08     20.16 o 
   2   8   9        0.35      -12.70     13.10 o 
   3   8   9      138.79      125.89     17.29 o 
   4   8   9       67.82       80.36     15.97 o 
   5   8   9        9.57       16.17     13.69 o 
   6   8   9       32.90       19.02     13.12 o 
   7   8   9        2.01      -11.52     11.52 o 
   8   8   9        0.37      -10.85     10.85 o 
   9   8   9        1.54      -10.91     10.91 o 
  10   8   9        9.40       -6.52     11.27 o 
   1   9   9        0.16      -29.33     29.33 o 
   2   9   9        0.63      -30.93     30.93 o 
   3   9   9        0.36      -12.54     18.95 o 
   4   9   9       18.94        7.60     16.22 o 
   5   9   9        0.01       -5.23     27.86 o 
   0   0  10      248.36      227.73     14.25 o 
   1   0  10      234.87      192.12      8.86 o 
   2   0  10      710.37      635.63     14.29 o 
   3   0  10      151.96      163.79     13.20 o 
   4   0  10     1081.13      956.77     19.29 o 
   5   0  10      846.43      805.83     16.85 o 
   6   0  10        0.15       -5.53      6.22 o 
   7   0  10      184.69      188.19     10.09 o 
   8   0  10        1.69       -6.53      6.53 o 
   9   0  10      809.60      730.57     18.19 o 
  10   0  10      322.16      282.89     11.37 o 
  11   0  10      341.89      305.60     12.65 o 
  12   0  10       20.79       31.31      9.09 o 
  13   0  10       17.15        7.10      8.83 o 
  14   0  10       75.73       87.77     11.32 o 
  15   0  10      115.64      129.38     12.69 o 
  16   0  10        1.68       -9.39      9.39 o 
  17   0  10      102.99      115.84     18.94 o 
  18   0  10        8.44        3.14     12.22 o 
  19   0  10        3.94        7.65     12.93 o 
   0   1  10      329.57      294.07     10.54 o 
   1   1  10      129.92      141.16      7.49 o 
   2   1  10      244.41      237.30      5.87 o 
   3   1  10      626.84      559.10      9.33 o 
   4   1  10      296.12      290.24      6.66 o 
   5   1  10      272.70      233.25      6.13 o 
   6   1  10      137.20      152.01      5.88 o 
   7   1  10        0.97       -2.07      4.89 o 
   8   1  10      107.85      130.09      6.89 o 
   9   1  10       81.18      101.23      6.51 o 
  10   1  10      108.11      115.57      6.66 o 
  11   1  10        9.28       -0.91      5.02 o 
  12   1  10      132.97      162.75      7.73 o 
  13   1  10       76.27       99.48      7.17 o 
  14   1  10       10.93       -6.05      6.05 o 
  15   1  10        1.49       -4.99      6.49 o 
  16   1  10        0.34       -6.61      6.61 o 
  17   1  10        0.31       -6.84      6.84 o 
  18   1  10       25.81        8.56      9.10 o 
  19   1  10        8.46       -4.87     10.60 o 
   0   2  10      267.81      283.50      9.57 o 
   1   2  10       63.00       70.05      4.68 o 
   2   2  10      731.66      667.12     10.99 o 
   3   2  10      395.49      377.20      7.46 o 
   4   2  10      267.94      247.87      6.66 o 
   5   2  10      315.48      294.74      7.12 o 
   6   2  10       78.35      100.91      7.19 o 
   7   2  10       16.51       14.54      5.99 o 
   8   2  10      118.42      142.68      8.37 o 
   9   2  10       36.60       43.85      6.78 o 
  10   2  10       15.05        0.70      5.33 o 
  11   2  10        1.43       -5.25      5.25 o 
  12   2  10        0.19       -4.96      5.77 o 
  13   2  10       90.96      119.50      7.73 o 
  14   2  10        4.84       -5.73      5.73 o 
  15   2  10       27.85       16.95      6.82 o 
  16   2  10        8.65       -8.71      8.71 o 
  17   2  10       56.34       42.03      9.50 o 
  18   2  10        0.73       -9.56      9.56 o 
  19   2  10        6.62      -11.84     11.84 o 
   0   3  10     2036.65     1960.85     30.98 o 
   1   3  10       12.33       19.12      3.83 o 
   2   3  10      215.71      233.32      8.98 o 
   3   3  10      213.98      236.77      8.71 o 
   4   3  10        6.19        3.28      4.93 o 
   5   3  10       77.26       99.43      8.10 o 
   6   3  10        9.58        6.28      6.50 o 
   7   3  10       23.46       40.58      7.37 o 
   8   3  10      156.00      177.66     13.06 o 
   9   3  10      100.99      114.95      8.41 o 
  10   3  10      200.89      195.45      8.79 o 
  11   3  10       59.35       47.91      7.45 o 
  12   3  10      131.89      157.23      9.93 o 
  13   3  10       74.13      103.91      8.84 o 
  14   3  10      129.87      128.89      9.52 o 
  15   3  10       36.39       40.17      7.83 o 
  16   3  10        4.68       -7.30      7.30 o 
  17   3  10       32.96        5.93      9.20 o 
  18   3  10       15.53       -9.93      9.93 o 
   0   4  10      902.82      852.62     20.21 o 
   1   4  10       22.76       30.14      6.50 o 
   2   4  10       75.83       81.18      7.12 o 
   3   4  10      217.70      235.13     10.23 o 
   4   4  10       54.42       62.00      8.00 o 
   5   4  10       33.71       27.83      7.34 o 
   6   4  10        9.23        3.32      7.14 o 
   7   4  10        4.17       -6.35      6.35 o 
   8   4  10       15.20        8.27      6.71 o 
   9   4  10      281.43      259.76     10.38 o 
  10   4  10       13.67        6.05      7.32 o 
  11   4  10        1.41       -7.10      7.10 o 
  12   4  10        9.17       -3.97      7.58 o 
  13   4  10        1.44       -7.55      7.55 o 
  14   4  10       11.81       -3.23      8.19 o 
  15   4  10       12.93       -7.75      7.75 o 
  16   4  10       16.22        5.01      9.52 o 
  17   4  10        1.85      -10.65     10.65 o 
   0   5  10      512.59      464.51     19.93 o 
   1   5  10      167.23      195.51     12.37 o 
   2   5  10      311.10      282.47     11.64 o 
   3   5  10      147.57      187.70     10.30 o 
   4   5  10      103.20      114.67      9.33 o 
   5   5  10       58.18       64.19      8.61 o 
   6   5  10      121.23      157.12      9.40 o 
   7   5  10        0.18       -6.74      6.74 o 
   8   5  10      108.20      100.96      9.25 o 
   9   5  10       82.15       69.95      8.84 o 
  10   5  10        6.21        0.05      7.75 o 
  11   5  10        0.01       -7.80      7.80 o 
  12   5  10        9.68       -8.12      8.12 o 
  13   5  10       42.53       35.22      9.33 o 
  14   5  10       49.44       39.79     10.93 o 
  15   5  10       13.16       -5.52     10.22 o 
  16   5  10        1.23       -9.83      9.83 o 
   0   6  10      171.37      199.58     26.16 o 
   1   6  10       70.13       82.77     15.14 o 
   2   6  10       66.91       81.02     13.67 o 
   3   6  10       55.33       46.39     11.41 o 
   4   6  10        3.17       -8.39      8.39 o 
   5   6  10       12.94       -3.72      7.60 o 
   6   6  10        0.75       -7.69      7.69 o 
   7   6  10      113.39      129.30     10.48 o 
   8   6  10       40.25       45.77      9.29 o 
   9   6  10       14.64        6.15      8.41 o 
  10   6  10        0.04       -8.27      8.27 o 
  11   6  10       32.87       27.66      9.68 o 
  12   6  10       14.45        6.85      9.40 o 
  13   6  10        2.41       -8.91      8.91 o 
  14   6  10        0.07      -10.25     10.25 o 
   0   7  10       41.89       48.36     21.52 o 
   1   7  10       59.00       76.29     13.35 o 
   2   7  10      183.09      224.39     23.25 o 
   3   7  10        0.04      -11.11     11.11 o 
   4   7  10       39.91       30.97     12.36 o 
   5   7  10        1.90      -10.03     10.03 o 
   6   7  10        4.51       -8.82     10.06 o 
   7   7  10        3.91       -9.65      9.98 o 
   8   7  10       20.04        2.14     10.67 o 
   9   7  10       45.99       19.04      9.60 o 
  10   7  10       11.82       -5.47      9.49 o 
  11   7  10        9.73       -9.67      9.67 o 
  12   7  10       18.82        7.18     12.65 o 
   0   8  10        0.06      -37.77     37.77 o 
   1   8  10        4.08      -10.47     24.56 o 
   2   8  10       19.30       17.31     14.62 o 
   3   8  10       47.51       44.13     15.84 o 
   4   8  10        1.66      -14.80     14.92 o 
   5   8  10        6.25      -12.18     12.56 o 
   6   8  10        0.07      -12.39     12.39 o 
   7   8  10       15.24        0.14     11.76 o 
   8   8  10       22.95       -1.84     11.68 o 
   9   8  10        6.60       -1.55     36.47 o 
   1   1  11      191.68      201.00      8.89 o 
   2   1  11      982.62      877.85     14.41 o 
   3   1  11       63.09       96.44      6.62 o 
   4   1  11     1477.31     1362.03     20.94 o 
   5   1  11      107.64      143.12      7.62 o 
   6   1  11      398.09      353.88      9.12 o 
   7   1  11      346.78      317.24      9.29 o 
   8   1  11       47.94       47.57      6.77 o 
   9   1  11       28.85       22.36      6.16 o 
  10   1  11       62.73       69.19      7.30 o 
  11   1  11      573.61      544.30     11.76 o 
  12   1  11       50.76       32.94      6.56 o 
  13   1  11       16.24       11.01      7.04 o 
  14   1  11       18.75        5.43      6.98 o 
  15   1  11        1.99       -6.99      6.99 o 
  16   1  11        4.03       -7.29      7.29 o 
  17   1  11        1.91       -7.34      7.34 o 
  18   1  11        0.60       -8.64      8.64 o 
   1   2  11      672.44      638.09     12.36 o 
   2   2  11      277.50      275.45      8.13 o 
   3   2  11        1.70       -0.12      5.06 o 
   4   2  11        1.89        3.32      6.37 o 
   5   2  11      257.29      236.36     12.67 o 
   6   2  11       46.61       60.16      7.65 o 
   7   2  11      308.86      264.69      9.94 o 
   8   2  11      160.39      179.89      8.80 o 
   9   2  11        2.29       -4.86      6.33 o 
  10   2  11      111.48      133.11      8.65 o 
  11   2  11       35.61       19.52      6.85 o 
  12   2  11        0.37       -6.43      6.43 o 
  13   2  11       21.54       20.16      8.59 o 
  14   2  11        9.22       -4.06      6.92 o 
  15   2  11        1.30       -7.37      7.37 o 
  16   2  11        0.08       -8.10      8.10 o 
  17   2  11       19.33       -8.60      8.60 o 
  18   2  11        0.12       -9.74      9.74 o 
   1   3  11       27.14       23.48      5.57 o 
   2   3  11      132.95      150.28      7.95 o 
   3   3  11       12.74        0.28      6.62 o 
   4   3  11      329.37      279.39      9.34 o 
   5   3  11      378.84      385.08     11.17 o 
   6   3  11      462.85      421.41     11.69 o 
   7   3  11      173.38      192.51      9.87 o 
   8   3  11       12.99       11.40      7.51 o 
   9   3  11        3.07       -2.88      6.68 o 
  10   3  11        0.96       -6.72      6.72 o 
  11   3  11        2.24       -5.90      7.60 o 
  12   3  11        3.73       -4.16      7.11 o 
  13   3  11      154.23      189.43     10.80 o 
  14   3  11       59.41       61.80      8.99 o 
  15   3  11        0.01       -7.88      7.88 o 
  16   3  11        1.16       -7.97      7.97 o 
  17   3  11        5.70      -12.29     12.29 o 
   1   4  11        4.81       -5.18      6.79 o 
   2   4  11      129.96      141.07      9.14 o 
   3   4  11        3.30       -0.32      7.04 o 
   4   4  11        3.71       -6.18      7.24 o 
   5   4  11        5.26        4.42      7.28 o 
   6   4  11      270.93      284.44     10.60 o 
   7   4  11        6.53       12.48      7.59 o 
   8   4  11        0.64       -6.83      6.83 o 
   9   4  11       10.65        7.26      7.67 o 
  10   4  11        2.72       -7.30      7.30 o 
  11   4  11       12.48       -1.84      7.84 o 
  12   4  11       34.72       14.58      9.27 o 
  13   4  11       38.55       26.38      9.27 o 
  14   4  11        2.43       -4.25      8.62 o 
  15   4  11        0.11       -8.87      8.87 o 
  16   4  11       15.11       -9.39     10.26 o 
   1   5  11      121.46      145.17     12.15 o 
   2   5  11        2.35       15.34     10.33 o 
   3   5  11       21.32       17.08      7.95 o 
   4   5  11        3.83       -7.52      7.52 o 
   5   5  11        4.83       -3.51      8.65 o 
   6   5  11       66.27       70.29      8.52 o 
   7   5  11       34.52       26.95      8.42 o 
   8   5  11       80.50       72.00      9.34 o 
   9   5  11        4.53        1.57      8.19 o 
  10   5  11       61.05       46.01      9.35 o 
  11   5  11       27.33       10.05      9.01 o 
  12   5  11        0.06       -8.48      8.48 o 
  13   5  11        1.92       -8.81      8.81 o 
  14   5  11       53.02       29.59     10.18 o 
  15   5  11       56.11       43.62     14.47 o 
   1   6  11      121.79      157.83     18.11 o 
   2   6  11        0.10      -13.74     13.74 o 
   3   6  11        3.63      -10.18     10.18 o 
   4   6  11        9.88       -8.56      8.56 o 
   5   6  11       26.54       12.31      9.83 o 
   6   6  11        9.64        2.39      8.55 o 
   7   6  11       60.62       42.44      9.49 o 
   8   6  11        6.14       -8.53      8.53 o 
   9   6  11        0.00       -7.06      8.78 o 
  10   6  11        0.03      -11.60     11.60 o 
  11   6  11        0.06       -9.07      9.07 o 
  12   6  11        5.04       -9.41      9.41 o 
  13   6  11        1.41      -11.20     11.20 o 
   1   7  11       32.91       40.82     12.99 o 
   2   7  11       15.42       35.71     13.16 o 
   3   7  11        4.24       -5.25     15.42 o 
   4   7  11       10.57        2.84     12.29 o 
   5   7  11       28.05        3.56     11.52 o 
   6   7  11        3.48      -13.00     13.00 o 
   7   7  11        1.45       -7.91     10.65 o 
   8   7  11       69.28       62.65     12.29 o 
   9   7  11        0.41       -9.31      9.31 o 
  10   7  11       41.66       13.48     10.52 o 
  11   7  11        0.17      -10.02     19.31 o 
   1   8  11        4.81       -8.50     15.38 o 
   2   8  11       35.64       13.42     15.25 o 
   3   8  11        8.45      -14.57     14.57 o 
   4   8  11        6.63        3.67     15.81 o 
   5   8  11        7.26        1.40     14.82 o 
   6   8  11        2.96      -13.07     13.07 o 
   7   8  11        0.24      -18.00     21.80 o 
   0   0  12       13.22       12.69     27.13 o 
   1   0  12      285.59      278.54     15.02 o 
   2   0  12      776.98      707.54     20.08 o 
   3   0  12     1785.32     1680.54     56.90 o 
   4   0  12       14.46      -10.40     10.40 o 
   5   0  12       13.97       30.94     11.28 o 
   6   0  12       73.47       87.44     12.82 o 
   7   0  12       35.89       63.21     10.23 o 
   8   0  12      181.05      207.15     13.53 o 
   9   0  12       90.85       85.37     11.29 o 
  10   0  12      118.67      140.77     12.24 o 
  11   0  12      162.29      199.50     15.82 o 
  12   0  12      185.88      203.43     14.31 o 
  13   0  12       79.80       79.11     12.97 o 
  14   0  12       18.17       -2.63     12.87 o 
  15   0  12       30.08       43.62     12.99 o 
  16   0  12       14.14       10.86     12.31 o 
  17   0  12       48.52       49.27     14.81 o 
  18   0  12       39.11       41.06     18.44 o 
   0   1  12      222.87      229.09     13.23 o 
   1   1  12       70.88       73.48      7.21 o 
   2   1  12        1.82       -4.98      8.23 o 
   3   1  12       69.23       84.18      7.83 o 
   4   1  12        0.05       -7.52      7.52 o 
   5   1  12       24.63       20.16      7.78 o 
   6   1  12      268.45      240.72      9.14 o 
   7   1  12        8.94        0.93      6.26 o 
   8   1  12       21.06       24.40      6.97 o 
   9   1  12      145.90      178.86     10.26 o 
  10   1  12        4.93       -5.12      6.89 o 
  11   1  12        3.47       -3.66      6.14 o 
  12   1  12        1.26       -6.16      6.16 o 
  13   1  12       44.55       45.84      8.52 o 
  14   1  12        1.65       -7.94      7.94 o 
  15   1  12       57.07       71.37     10.19 o 
  16   1  12       31.90       25.21      9.20 o 
  17   1  12        4.26       -8.75      8.75 o 
   0   2  12      362.49      321.91     12.21 o 
   1   2  12        5.01        6.88      6.15 o 
   2   2  12       90.57       94.45      9.70 o 
   3   2  12       70.92       93.38      8.62 o 
   4   2  12       34.98       37.27      7.85 o 
   5   2  12      299.29      306.66     10.85 o 
   6   2  12        7.96        8.45      7.29 o 
   7   2  12        9.24        4.37      7.54 o 
   8   2  12       19.00       28.52      8.00 o 
   9   2  12       82.61       84.11      9.43 o 
  10   2  12      114.69      138.88      8.97 o 
  11   2  12        2.17       -6.67      6.67 o 
  12   2  12       66.01       77.41      8.68 o 
  13   2  12        1.12       -7.32      7.32 o 
  14   2  12       40.27       33.40      8.82 o 
  15   2  12       78.94       81.58     11.39 o 
  16   2  12       23.43        0.03     10.35 o 
  17   2  12        9.32      -10.05     10.27 o 
   0   3  12      182.38      214.00     16.77 o 
   1   3  12       95.87      106.84     10.46 o 
   2   3  12      257.75      269.46     10.31 o 
   3   3  12        0.01       -7.03      7.03 o 
   4   3  12      127.99      152.24      9.97 o 
   5   3  12        0.45       -1.44      7.34 o 
   6   3  12      280.20      289.46     10.66 o 
   7   3  12      112.85      135.04     10.34 o 
   8   3  12       39.61       37.83      8.76 o 
   9   3  12      281.34      261.92     11.03 o 
  10   3  12        9.66        6.00      7.58 o 
  11   3  12        2.37        1.27      7.83 o 
  12   3  12        1.73       -8.11      8.11 o 
  13   3  12        9.72       -8.42      8.42 o 
  14   3  12       23.82       15.02      9.38 o 
  15   3  12       22.54       11.26     11.50 o 
  16   3  12       14.59       -9.49      9.49 o 
   0   4  12      241.45      285.27     23.84 o 
   1   4  12      240.78      258.50     10.99 o 
   2   4  12        1.09       -7.51      7.51 o 
   3   4  12      120.98      135.77      9.96 o 
   4   4  12       35.95       46.27      8.55 o 
   5   4  12      109.75      127.26     10.85 o 
   6   4  12      122.08      137.79     11.83 o 
   7   4  12      104.97      109.40      9.98 o 
   8   4  12        0.75       -1.81      7.68 o 
   9   4  12        8.90       -5.72      7.97 o 
  10   4  12       11.64        8.11      8.67 o 
  11   4  12        0.28       -1.24      8.46 o 
  12   4  12        6.45       -8.64      8.64 o 
  13   4  12        1.30       -9.02      9.02 o 
  14   4  12       44.28       41.95     10.18 o 
  15   4  12        0.00       -9.56      9.56 o 
   0   5  12      170.30      207.82     26.09 o 
   1   5  12       19.74        1.45     11.77 o 
   2   5  12       34.79       35.28     12.52 o 
   3   5  12      144.22      165.39     12.58 o 
   4   5  12        1.19       -8.05      8.05 o 
   5   5  12       36.26       28.70      9.72 o 
   6   5  12       65.35       69.70     10.05 o 
   7   5  12      176.15      195.37     15.70 o 
   8   5  12       98.85       91.60     10.24 o 
   9   5  12       25.99       13.82      9.26 o 
  10   5  12        5.90       14.32      9.37 o 
  11   5  12       39.66       29.33      9.95 o 
  12   5  12        3.49       -9.08      9.08 o 
  13   5  12       31.70       16.75     10.22 o 
  14   5  12       68.81       57.68     11.29 o 
   0   6  12       10.52       21.78     22.12 o 
   1   6  12       56.90       74.15     16.68 o 
   2   6  12       25.69       37.80     15.55 o 
   3   6  12        6.37       -3.11     11.17 o 
   4   6  12       16.33        1.78     11.33 o 
   5   6  12       15.16      -10.02     10.02 o 
   6   6  12       19.74        2.64     10.26 o 
   7   6  12       21.42        5.33      9.19 o 
   8   6  12        7.48       -8.79      8.79 o 
   9   6  12        0.23       -8.95      8.95 o 
  10   6  12       11.74       -9.57      9.57 o 
  11   6  12       15.59       -3.72     10.28 o 
  12   6  12        1.52      -13.05     13.05 o 
   0   7  12       20.12       25.58     23.63 o 
   1   7  12       41.45       55.20     17.55 o 
   2   7  12        0.73        5.14     14.56 o 
   3   7  12       11.87        6.97     19.97 o 
   4   7  12       15.37       13.92     18.63 o 
   5   7  12        6.55      -11.45     11.45 o 
   6   7  12        0.00      -11.39     11.39 o 
   7   7  12       27.35       12.60     11.56 o 
   8   7  12        7.01      -15.15     15.15 o 
   9   7  12       19.17       -3.19     12.17 o 
   0   8  12        1.44      -26.73     40.35 o 
   1   8  12        7.35        0.83     22.82 o 
   2   8  12        5.83      -10.95     22.28 o 
   3   8  12       18.48        0.33     28.68 o 
   1   1  13       79.36       82.53      8.73 o 
   2   1  13      219.24      260.32     11.76 o 
   3   1  13      228.73      246.64     11.93 o 
   4   1  13      121.19      164.57     12.28 o 
   5   1  13      217.63      240.12     13.28 o 
   6   1  13      205.03      225.06     10.99 o 
   7   1  13       92.39      128.33     10.31 o 
   8   1  13       31.41       32.26      9.72 o 
   9   1  13        3.90       -2.40      7.64 o 
  10   1  13       11.00       -7.67      8.74 o 
  11   1  13        0.02       -7.71      7.71 o 
  12   1  13        5.08        6.02      8.85 o 
  13   1  13       79.94      101.34     11.27 o 
  14   1  13        1.06       -8.92      8.92 o 
  15   1  13       24.21        9.51      9.93 o 
  16   1  13        8.48        3.96      9.31 o 
   1   2  13       47.81       53.94      9.48 o 
   2   2  13      229.86      233.48     12.04 o 
   3   2  13      176.19      233.63     11.86 o 
   4   2  13      277.08      263.98     10.34 o 
   5   2  13       59.56       70.78      9.54 o 
   6   2  13       14.76       13.13      8.21 o 
   7   2  13        2.95       -7.06      7.70 o 
   8   2  13       37.81       20.06      8.31 o 
   9   2  13        0.23       -7.91      7.91 o 
  10   2  13       10.46       10.73      8.66 o 
  11   2  13      113.17      132.03     10.42 o 
  12   2  13        5.08       -7.97      7.97 o 
  13   2  13        0.99       -7.90      7.90 o 
  14   2  13       39.16       39.02      9.97 o 
  15   2  13        6.95        5.73     10.10 o 
  16   2  13        0.32       -9.80      9.80 o 
   1   3  13       12.70        1.36      9.29 o 
   2   3  13        1.93       -8.87      8.87 o 
   3   3  13       76.09       73.79      9.34 o 
   4   3  13       46.46       46.54      8.87 o 
   5   3  13      165.95      190.07     11.21 o 
   6   3  13       26.43       17.16      8.73 o 
   7   3  13       42.35       32.72      9.11 o 
   8   3  13       10.34        6.70      8.58 o 
   9   3  13        5.36       -6.44      8.36 o 
  10   3  13        0.49       -2.65      8.19 o 
  11   3  13       85.62       92.37     10.31 o 
  12   3  13       14.86       -3.81      8.96 o 
  13   3  13       30.10       19.93      9.74 o 
  14   3  13       17.01        1.71     10.10 o 
  15   3  13       17.36        5.81     10.31 o 
   1   4  13       49.73       70.85     13.42 o 
   2   4  13        1.55       -8.72      8.72 o 
   3   4  13       21.63       11.08      8.48 o 
   4   4  13        5.76       -8.42      8.42 o 
   5   4  13       45.67       59.94      9.36 o 
   6   4  13       27.38       17.25      8.92 o 
   7   4  13       18.83       15.15      9.24 o 
   8   4  13       62.05       54.80     10.44 o 
   9   4  13       45.12       43.90     10.88 o 
  10   4  13        7.13       -9.11      9.11 o 
  11   4  13       13.28        2.96      9.39 o 
  12   4  13       13.91       -9.33      9.33 o 
  13   4  13       45.91       40.01     10.81 o 
  14   4  13       36.45       15.84     12.37 o 
   1   5  13        7.54       -8.60     13.20 o 
   2   5  13      158.53      206.59     18.09 o 
   3   5  13        2.38       -5.48     11.09 o 
   4   5  13       39.79       29.45     11.26 o 
   5   5  13       22.42       20.37      9.57 o 
   6   5  13       17.47       -1.99      9.45 o 
   7   5  13       18.50        9.08     11.84 o 
   8   5  13       33.00       26.26     10.12 o 
   9   5  13       77.46       55.34     10.86 o 
  10   5  13        0.10       -9.30      9.30 o 
  11   5  13        2.37       -9.31      9.31 o 
  12   5  13       21.44       11.66     10.52 o 
   1   6  13        3.32       22.39     17.22 o 
   2   6  13        5.45       -3.72     15.20 o 
   3   6  13       15.86        5.32     15.76 o 
   4   6  13       38.83       24.50     13.81 o 
   5   6  13       28.97       -3.10     10.83 o 
   6   6  13        0.01      -10.49     10.49 o 
   7   6  13        9.44      -10.91     10.91 o 
   8   6  13        0.53      -10.36     10.36 o 
   9   6  13       45.75       37.81     12.83 o 
  10   6  13        2.69      -10.20     10.20 o 
   1   7  13        0.33       17.40     28.63 o 
   2   7  13       70.13       72.68     22.92 o 
   3   7  13        0.67      -10.02     14.78 o 
   4   7  13       11.17       -3.77     14.68 o 
   5   7  13       22.21       13.34     13.59 o 
   6   7  13        0.52      -15.11     15.11 o 
   0   0  14      265.91      232.42     22.27 o 
   1   0  14       10.68       15.30     12.33 o 
   2   0  14      142.47      195.12     20.50 o 
   3   0  14       16.44       13.01     15.70 o 
   4   0  14        0.86       40.96     23.06 o 
   5   0  14       53.76       98.25     18.43 o 
   6   0  14      172.39      147.69     18.35 o 
   7   0  14        4.52        3.21     12.69 o 
   8   0  14        0.61      -12.14     12.14 o 
   9   0  14       36.40       54.10     13.79 o 
  10   0  14        8.88       -3.06     14.24 o 
  11   0  14        5.12      -13.95     13.95 o 
  12   0  14        2.05      -12.47     12.47 o 
  13   0  14       93.91      124.68     16.22 o 
  14   0  14        0.01      -12.52     12.52 o 
  15   0  14        0.83      -12.98     12.98 o 
   0   1  14       41.10       71.27     13.69 o 
   1   1  14       84.44       99.82     10.45 o 
   2   1  14       18.92        7.62      9.15 o 
   3   1  14        2.80       -9.52      9.52 o 
   4   1  14       58.65       67.29     11.20 o 
   5   1  14       54.49       47.52     10.73 o 
   6   1  14        7.20        0.13      9.73 o 
   7   1  14       78.09      118.01     11.90 o 
   8   1  14        9.70       -6.73      8.82 o 
   9   1  14       15.13        7.72      9.43 o 
  10   1  14        3.01       -7.25      9.12 o 
  11   1  14       35.03       20.66     10.62 o 
  12   1  14       16.12        3.29     10.13 o 
  13   1  14       11.82       -6.59     10.01 o 
  14   1  14       82.43       73.49     12.15 o 
  15   1  14        9.77      -10.43     10.43 o 
   0   2  14      230.47      273.49     21.55 o 
   1   2  14        1.63       -8.68      8.69 o 
   2   2  14       48.87       41.22      9.86 o 
   3   2  14        2.91       -8.95      8.95 o 
   4   2  14       66.46       76.60     11.70 o 
   5   2  14        0.05       -9.57      9.57 o 
   6   2  14        0.02       -8.78      8.78 o 
   7   2  14       45.31       39.55     10.19 o 
   8   2  14       16.73       10.32      9.42 o 
   9   2  14        1.97       -2.61      8.98 o 
  10   2  14        1.33       -8.95      8.95 o 
  11   2  14       10.52       -4.15     10.42 o 
  12   2  14        0.33       -9.21      9.21 o 
  13   2  14        7.90        2.29      9.39 o 
  14   2  14       41.47       27.26     17.09 o 
   0   3  14      312.36      383.90     23.26 o 
   1   3  14      274.63      281.50     15.67 o 
   2   3  14        1.40       -9.27      9.27 o 
   3   3  14        4.99        2.16      9.63 o 
   4   3  14       86.34      109.23     10.74 o 
   5   3  14       19.92       14.99      9.73 o 
   6   3  14       29.36       27.91     10.09 o 
   7   3  14       16.33       17.43      9.52 o 
   8   3  14       28.83        9.91      9.83 o 
   9   3  14       35.65       35.15     11.87 o 
  10   3  14        0.01       -8.11      8.68 o 
  11   3  14        1.69       -8.82      8.82 o 
  12   3  14        4.75       -9.07      9.07 o 
  13   3  14       11.47       -1.16     13.18 o 
  14   3  14       97.12      106.92     15.76 o 
   0   4  14       11.37       -5.93     18.26 o 
   1   4  14        1.10        4.68     13.96 o 
   2   4  14       91.87      101.48     15.69 o 
   3   4  14        0.06       -9.00      9.00 o 
   4   4  14       19.75        2.97      9.15 o 
   5   4  14        1.60       -9.92      9.92 o 
   6   4  14       11.10       -7.98      9.37 o 
   7   4  14       17.46       16.71     10.12 o 
   8   4  14        0.91      -11.43     11.43 o 
   9   4  14        9.80        5.34     11.44 o 
  10   4  14        0.07       -9.59      9.59 o 
  11   4  14       14.08        9.20     12.87 o 
  12   4  14       14.05      -10.15     10.33 o 
   0   5  14       26.81       16.76     34.98 o 
   1   5  14       69.28       62.46     19.20 o 
   2   5  14        1.17       -1.23     15.73 o 
   3   5  14       31.35       35.86     14.29 o 
   4   5  14       26.54       13.56     14.68 o 
   5   5  14        7.07       -9.41      9.55 o 
   6   5  14        0.56       -9.75      9.75 o 
   7   5  14        0.42      -12.22     12.22 o 
   8   5  14        0.70      -11.66     11.66 o 
   9   5  14       55.25       57.55     13.07 o 
  10   5  14        2.62      -11.71     11.71 o 
  11   5  14        5.99      -17.88     17.88 o 
   0   6  14        7.89       12.27     40.72 o 
   1   6  14        0.00        9.56     27.08 o 
   2   6  14       12.07       21.80     16.42 o 
   3   6  14        8.99        5.53     20.86 o 
   4   6  14        0.02      -16.46     16.46 o 
   5   6  14        2.88      -11.64     11.64 o 
   6   6  14        1.12      -11.15     11.15 o 
   7   6  14       24.17       -1.03     11.82 o 
   8   6  14        8.46       -9.51     12.29 o 
   0   7  14       27.88       50.83     63.90 o 
   1   7  14        3.06       12.27     31.41 o 
   2   7  14        1.27       -9.53     21.97 o 
   1   1  15      172.58      235.89     13.98 o 
   2   1  15        3.77        3.84     10.04 o 
   3   1  15      136.12      135.07     13.99 o 
   4   1  15       20.47       10.21     10.88 o 
   5   1  15        8.76        3.67     10.54 o 
   6   1  15        4.18       -1.15     10.31 o 
   7   1  15        0.66       -2.51     10.54 o 
   8   1  15       97.02      159.64     14.96 o 
   9   1  15       33.96       42.50     12.55 o 
  10   1  15       21.86       24.71     12.26 o 
  11   1  15       56.20       88.04     13.63 o 
  12   1  15       84.44      113.55     14.15 o 
  13   1  15        4.72      -11.47     11.47 o 
   1   2  15        5.05       -4.73     10.08 o 
   2   2  15        6.57       13.27      9.94 o 
   3   2  15        0.93       -9.46      9.46 o 
   4   2  15        3.21      -10.17     10.17 o 
   5   2  15        5.02        4.12     13.05 o 
   6   2  15        0.03      -11.35     11.35 o 
   7   2  15        0.02      -11.39     11.39 o 
   8   2  15        0.02      -10.04     10.04 o 
   9   2  15       71.61      107.57     12.67 o 
  10   2  15        5.75       -6.64     13.04 o 
  11   2  15       71.63       83.79     11.38 o 
  12   2  15        3.07       -9.56      9.56 o 
  13   2  15        1.32      -11.95     11.95 o 
   1   3  15        6.98       24.99     13.37 o 
   2   3  15        1.99       -9.18     10.14 o 
   3   3  15        4.97      -10.66     10.66 o 
   4   3  15        0.04      -13.06     13.06 o 
   5   3  15       13.41       -3.28     11.96 o 
   6   3  15       16.72        4.25     10.40 o 
   7   3  15        6.89       -1.03     10.25 o 
   8   3  15        4.81       -8.11     10.67 o 
   9   3  15       32.61       38.28     11.19 o 
  10   3  15      143.50      191.04     17.26 o 
  11   3  15        7.07        8.09     10.14 o 
  12   3  15        8.48      -12.80     12.80 o 
   1   4  15       20.60       15.42     14.88 o 
   2   4  15       11.85        7.93     14.66 o 
   3   4  15        0.75      -10.46     12.24 o 
   4   4  15        0.38      -12.60     12.60 o 
   5   4  15        5.35       -5.27     10.37 o 
   6   4  15        0.79       -6.44     10.47 o 
   7   4  15       14.31       -9.38     12.77 o 
   8   4  15        2.45      -12.10     12.10 o 
   9   4  15        3.29       -9.41      9.41 o 
  10   4  15        2.64      -10.44     10.44 o 
  11   4  15        0.01      -13.43     24.30 o 
   1   5  15       52.74       53.89     18.98 o 
   2   5  15        0.04        1.51     14.94 o 
   3   5  15       32.54       22.70     15.79 o 
   4   5  15       16.11       15.38     18.07 o 
   5   5  15       29.60        3.92     12.14 o 
   6   5  15        1.91      -11.59     11.59 o 
   7   5  15       41.70       26.65     12.09 o 
   8   5  15        6.47      -10.62     10.62 o 
   1   6  15        0.24       -9.47     23.69 o 
   2   6  15        0.35       -3.71     19.65 o 
   3   6  15       33.79       60.22     24.78 o 
   4   6  15        2.59        5.16     18.90 o 
   0   0  16      260.76      388.71     29.60 o 
   1   0  16        7.28       26.93     18.42 o 
   2   0  16      232.23      284.75     23.16 o 
   3   0  16        2.26        5.12     17.25 o 
   4   0  16        9.85       -0.44     17.58 o 
   5   0  16       18.06       29.42     18.42 o 
   6   0  16        0.02        7.88     17.98 o 
   7   0  16      226.90      295.95     22.42 o 
   8   0  16       41.80       67.16     25.67 o 
   9   0  16       38.86       27.83     22.31 o 
  10   0  16       87.03      115.60     25.94 o 
  11   0  16        0.38      -12.02     21.44 o 
  12   0  16       36.03       29.11     23.33 o 
   0   1  16       93.92      131.94     21.96 o 
   1   1  16        4.87       -1.17     10.92 o 
   2   1  16       18.67       29.65     12.44 o 
   3   1  16        5.62       10.89     11.98 o 
   4   1  16        3.78        7.58     12.16 o 
   5   1  16        0.02       -0.81     12.08 o 
   6   1  16       27.90       42.45     13.25 o 
   7   1  16       47.23       62.53     15.24 o 
   8   1  16        0.00      -12.22     12.31 o 
   9   1  16       21.10       12.19     12.85 o 
  10   1  16        1.27      -11.21     15.61 o 
  11   1  16        4.95      -13.45     13.45 o 
   0   2  16      259.90      301.55     22.84 o 
   1   2  16        0.07        1.03     12.57 o 
   2   2  16       67.46       98.36     12.86 o 
   3   2  16        1.33       -3.34     11.99 o 
   4   2  16       41.78       38.17     12.44 o 
   5   2  16       44.19       34.03     13.40 o 
   6   2  16        2.58       -4.23     12.64 o 
   7   2  16       22.13       20.97     13.27 o 
   8   2  16        2.30       -7.17     12.86 o 
   9   2  16        7.31      -15.31     17.47 o 
  10   2  16        2.34      -11.13     11.29 o 
  11   2  16        4.49      -10.19     10.19 o 
   0   3  16       96.57       86.81     21.82 o 
   1   3  16       10.76        4.48     13.43 o 
   2   3  16        0.85        1.17     13.50 o 
   3   3  16        3.53      -11.32     11.32 o 
   4   3  16       15.62       -5.91     12.54 o 
   5   3  16       35.54       30.50     14.84 o 
   6   3  16       44.86       52.61     17.58 o 
   7   3  16       23.21       10.65     13.31 o 
   8   3  16       25.73       31.71     12.74 o 
   9   3  16        1.31      -11.19     11.19 o 
  10   3  16        1.01      -10.62     10.96 o 
   0   4  16        8.03       20.65     21.05 o 
   1   4  16        3.49      -14.59     14.59 o 
   2   4  16       45.22       41.46     16.05 o 
   3   4  16       20.79       20.36     15.68 o 
   4   4  16        5.95        0.18     14.60 o 
   5   4  16       15.29        4.73     14.71 o 
   6   4  16       19.74       -3.47     13.23 o 
   7   4  16        1.84      -12.22     12.22 o 
   8   4  16       16.80       22.11     13.76 o 
   0   5  16        0.72        2.11     33.32 o 
   1   5  16        2.74       12.46     23.91 o 
   2   5  16       25.52       12.12     16.46 o 
   3   5  16        1.11      -17.40     17.40 o 
   4   5  16        0.05       -6.76     22.63 o 
   5   5  16       21.90       35.09     24.14 o 
   1   1  17       45.90       68.19     16.47 o 
   2   1  17       68.11       74.68     14.17 o 
   3   1  17        0.26       -3.75     12.46 o 
   4   1  17       14.23       16.17     13.09 o 
   5   1  17       32.15       30.17     13.73 o 
   6   1  17       95.03      162.90     16.32 o 
   7   1  17       17.84       26.01     15.30 o 
   8   1  17       41.32       66.64     15.78 o 
   9   1  17       70.02       99.63     16.72 o 
   1   2  17       11.00       30.20     13.88 o 
   2   2  17       43.29       77.74     17.05 o 
   3   2  17        0.77      -12.88     12.88 o 
   4   2  17       30.81       22.36     14.72 o 
   5   2  17        4.52        6.40     16.53 o 
   6   2  17       34.95       34.50     14.23 o 
   7   2  17       36.65       45.13     14.84 o 
   8   2  17      133.15      170.33     17.31 o 
   1   3  17       25.67       23.17     14.49 o 
   2   3  17        2.26       -5.75     16.44 o 
   3   3  17        3.10      -11.23     17.19 o 
   4   3  17      104.44      160.14     16.77 o 
   5   3  17        4.86        5.90     13.80 o 
   6   3  17        6.32      -19.24     20.08 o 
   7   3  17        0.28       -8.26     21.57 o 
   1   4  17        0.16       -9.60     16.94 o 
   2   4  17       28.20       32.01     20.50 o 
   3   4  17        0.48        7.36     21.36 o 
   4   4  17       98.35      138.39     25.48 o 
   0   0  18       37.43       43.20     39.70 o 
   1   0  18       13.08       46.84     28.07 o 
   2   0  18        0.55       25.87     23.97 o 
   3   0  18       33.31       54.96     21.24 o 
   4   0  18      117.51      162.93     23.08 o 
   5   0  18        1.02        6.29     46.31 o 
   6   0  18      208.64      198.97     30.63 o 
   0   1  18        7.82       -0.96     25.92 o 
   1   1  18       20.63       41.56     16.68 o 
   2   1  18        5.83       15.66     16.18 o 
   3   1  18       37.01       64.85     17.47 o 
   4   1  18        4.42       21.45     13.87 o 
   5   1  18        8.38       21.37     17.84 o 
   6   1  18        1.00       47.34     24.19 o 
   0   2  18        0.66       -0.31     20.48 o 
   1   2  18        0.13        9.02     15.95 o 
   2   2  18        1.59        8.14     17.06 o 
   3   2  18        0.78       16.70     18.61 o 
   4   2  18       70.20       76.40     16.87 o 
                                                 
